# Supplementary material for: Microstratigraphic preservation of ancient faunal and hominin DNA in Pleistocene cave sediments
Source: Proc Natl Acad Sci U S A. 2021 Dec 27;119(1):e2113666118. doi: 10.1073/pnas.2113666118 (PMC8740756; doi:10.1073/pnas.2113666118)
Supplement: Supplementary File [file pnas.2113666118.sd01.xlsx]

## Sheet: Dataset S1
Site	Sediment sample number	Layer	Sample lab ID	Sub-sample type	Input dehydrated sediment for impregnation (mg)	Amount of drilled impregnated sediment mini-block (mg)	Input material for DNA extraction (mg)	Estimated input sediment for DNA extraction (mg)	Extract lab ID	Single stranded library lab ID	Number of molecules in library	Number of molecules in library / mg sediment	Number of control oligo copies in library	Library preparation efficiency	Mammalian mtDNA capture library ID	Nbr of sequenced molecules	Mapped unique seq L>=35 MQ>=25	Duplication rate	Ancient mammalian DNA identified	Unique seq assigned to a family L>=35 MQ>=25	Unique seq assigned to an ancient family L>=35 MQ>=25	Nbr of ancient families identified	Ancient taxa identified	Bovidae						Canidae						Cervidae						Cricetidae						Elephantidae
																								nbr of seq.	percent of seq.	5' C to T freq.	95% CI 5' C to T freq.	3' C to T freq.	95% CI 3' C to T freq.	nbr of seq.	percent of seq.	5' C to T freq.	95% CI 5' C to T freq.	3' C to T freq.	95% CI 3' C to T freq.	nbr of seq.	percent of seq.	5' C to T freq.	95% CI 5' C to T freq.	3' C to T freq.	95% CI 3' C to T freq.	nbr of seq.	percent of seq.	5' C to T freq.	95% CI 5' C to T freq.	3' C to T freq.	95% CI 3' C to T freq.	nbr of seq.	percent of seq.
Chagyrskaya Cave (Russia)	-	Unit 6C1	SP3848	Loose sediment	NA	NA	55.8	55.8	E7203	G2733	38925000000	6.97581e+08	276250	0.616056	G4958	555517	43321	1.6	Yes	4453	4406	8	Bovidae (18.2%), Canidae (1.1%), Cervidae (2.6%), Elephantidae (3.8%), Equidae (14.8%), Hyaenidae (53.7%), Rhinocerotidae (3.7%), Ursidae (1.2%)	810	0.182	63	54.3-70.9	38.1	29.9-47.1	47	0.011	68.8	44.4-85.8	85.7	35.9-91.8	117	0.026	65.4	46.2-80.6	57.7	38.9-74.5	-	-	-	-	-	-	168	0.038
Chagyrskaya Cave (Russia)	-	Unit 6C1	SP3848	Dehydrated sediment	NA	NA	59	59	E7196	G2726	37637500000	6.37924e+08	439500	0.980115	G4951	556024	36149	1.3	Yes	4289	4289	7	Bovidae (32.7%), Canidae (1.6%), Cervidae (1.1%), Elephantidae (5.9%), Equidae (5.1%), Hyaenidae (51.3%), Rhinocerotidae (2.2%)	1402	0.327	43	37.2-49.0	30.4	24.4-36.2	69	0.016	50	28.0-72.0	41.2	21.6-64.0	46	0.011	33.3	6.3-54.7	50	25.4-74.6	-	-	-	-	-	-	255	0.059
Chagyrskaya Cave (Russia)	-	Unit 6C1	SP3848	Impregnated mini-block	518	996.16	52.6	27.3518	E7179	G2707	19423750000	7.10144e+08	740500	1.65137	G4932	502181	40771	1.5	Yes	4367	4367	7	Bovidae (37.1%), Canidae (3.1%), Cervidae (1.3%), Elephantidae (6.6%), Equidae (4.3%), Hyaenidae (45.2%), Rhinocerotidae (2.4%)	1620	0.371	46.7	41.2-51.8	34.4	29.1-40.1	137	0.031	52.1	36.4-63.6	30.8	16.5-50.0	55	0.013	36.4	15.2-64.6	25	7.1-59.1	-	-	-	-	-	-	290	0.066
Chagyrskaya Cave (Russia)	-	Unit 6C1	SP3848	Impregnated mini-block	503	932.51	54.6	29.4515	E7180	G2708	29237500000	9.92734e+08	778500	1.73611	G4933	556352	41955	1.4	Yes	5457	5416	7	Bovidae (35.1%), Canidae (3.1%), Cervidae (1.4%), Elephantidae (5.5%), Equidae (5.8%), Hyaenidae (46.0%), Rhinocerotidae (2.3%)	1917	0.351	48.2	43.1-52.9	29.7	24.7-35.2	171	0.031	44.9	31.9-58.7	35.1	19.6-48.5	75	0.014	53.3	24.8-69.9	31.2	14.2-55.6	-	-	-	-	-	-	298	0.055
Chagyrskaya Cave (Russia)	-	Unit 6C1	SP3848	Impregnated mini-block	494	821.96	54.6	32.8147	E7181	G2697	19626250000	5.98093e+08	710625	1.58474	G4922	640878	54732	1.6	Yes	6810	6810	7	Bovidae (38.5%), Canidae (2.4%), Cervidae (1.0%), Elephantidae (7.0%), Equidae (7.1%), Hyaenidae (41.7%), Rhinocerotidae (2.2%)	2620	0.385	43.8	39.3-48.3	31.9	27.4-36.8	166	0.024	50	36.9-63.1	35	22.1-50.5	71	0.01	43.8	23.1-66.8	33.3	10.9-52.0	-	-	-	-	-	-	479	0.07
Galería de las Estatuas (Spain)	1	2 (Pit I)	SP4418	Loose sediment	NA	NA	55	55	E7205	G2735	35987500000	6.54318e+08	158050	0.352462	G4960	524667	35054	1.3	Yes	3411	3411	4	Bovidae (54.4%), Cervidae (10.3%), Equidae (10.8%), Hyaenidae (24.6%)	1854	0.544	55.6	50.6-60.0	37.4	32.6-42.6	-	-	-	-	-	-	350	0.103	59.2	49.3-68.4	49.3	37.7-60.9	-	-	-	-	-	-	-	-
Galería de las Estatuas (Spain)	1	2 (Pit I)	SP4418	Dehydrated sediment	NA	NA	54.4	54.4	E7198	G2728	19511250000	3.58663e+08	194675	0.434139	G4953	629199	51476	1.5	Yes	5834	5834	4	Bovidae (54.4%), Cervidae (7.1%), Equidae (17.7%), Hyaenidae (20.8%)	3173	0.544	63.1	59.6-66.6	44	40.0-47.8	-	-	-	-	-	-	412	0.071	61.2	51.3-70.3	44.3	32.7-54.0	-	-	-	-	-	-	-	-
Galería de las Estatuas (Spain)	1	2 (Pit I)	SP4418	Impregnated mini-block	485	1053.76	51.2	23.5651	E7185	G2713	14013750000	5.94681e+08	690250	1.5393	G4938	496240	43720	1.6	Yes	4231	4231	5	Bovidae (39.8%), Cervidae (14.3%), Equidae (24.0%), Hyaenidae (20.8%), Leporidae (1.1%)	1682	0.398	55.1	50.5-59.7	42.6	37.4-47.9	-	-	-	-	-	-	606	0.143	64	56.7-70.7	41.8	33.4-49.2	-	-	-	-	-	-	-	-
Galería de las Estatuas (Spain)	1	2 (Pit I)	SP4418	Impregnated mini-block	459	1000.67	50	22.9346	E7186	G2714	17465000000	7.61512e+08	696250	1.55269	G4939	495367	40661	1.5	Yes	4011	4011	4	Bovidae (55.3%), Cervidae (10.3%), Equidae (15.3%), Hyaenidae (19.00%)	2220	0.553	57.3	53.1-61.4	44.3	39.4-48.9	-	-	-	-	-	-	414	0.103	61.6	52.4-70.1	48.8	38.1-59.5	-	-	-	-	-	-	-	-
Galería de las Estatuas (Spain)	1	2 (Pit I)	SP4418	Impregnated mini-block	401	889.83	54.5	24.5603	E7187	G2715	14885000000	6.06059e+08	598750	1.33525	G4940	524383	45087	1.5	Yes	5228	5228	5	Bovidae (43.0%), Cervidae (15.0%), Equidae (21.2%), Hyaenidae (41.9%), Rhinocerotidae (1.3%)	2250	0.43	54.5	50.1-58.6	48.2	43.5-52.5	-	-	-	-	-	-	784	0.15	53.2	46.3-59.9	48.4	40.8-55.0	-	-	-	-	-	-	-	-
Galería de las Estatuas (Spain)	2	2 (Pit I)	SP4419	Loose sediment	NA	NA	49.6	49.6	E7206	G2736	5033750000	1.01487e+08	79450	0.177179	G4961	577413	48394	2.5	Yes	7390	7390	4	Bovidae (20.6%), Cervidae (37.7%), Equidae (21.5%), Hyaenidae (20.2%)	1519	0.206	59.3	54.5-63.6	46.9	41.9-52.0	-	-	-	-	-	-	2784	0.377	59	55.3-62.6	44.8	41.1-48.4	-	-	-	-	-	-	-	-
Galería de las Estatuas (Spain)	2	2 (Pit I)	SP4419	Dehydrated sediment	NA	NA	53.5	53.5	E7199	G2729	4161250000	7.77804e+07	71575	0.159617	G4954	353951	31733	2.3	Yes	4287	4287	4	Bovidae (24.2%), Cervidae (26.1%), Equidae (29.2%), Hyaenidae (20.5%)	1036	0.242	63.2	57.3-68.1	46.3	40.1-52.6	-	-	-	-	-	-	1118	0.261	53.1	47.2-58.4	50.8	44.8-56.2	-	-	-	-	-	-	-	-
Galería de las Estatuas (Spain)	2	2 (Pit I)	SP4419	Impregnated mini-block	409	909.76	56.3	25.3107	E7188	G2716	6738750000	2.66241e+08	681500	1.51979	G4941	555064	53434	1.7	Yes	8382	8382	4	Bovidae (14.2%), Cervidae (27.3%), Equidae (47.4%), Hyaenidae (11.0%)	1190	0.142	57.4	51.4-63.1	45.2	38.6-52.0	-	-	-	-	-	-	2292	0.273	58.1	53.9-62.2	43.5	39.2-48.0	-	-	-	-	-	-	-	-
Galería de las Estatuas (Spain)	2	2 (Pit I)	SP4419	Impregnated mini-block	417	868.91	52.2	25.0514	E7189	G2717	6165000000	2.46094e+08	552750	1.23267	G4942	595333	54768	2.1	Yes	7670	7670	4	Bovidae (29.7%), Cervidae (14.5%), Equidae (33.5%), Hyaenidae (22.2%)	2278	0.297	52.6	48.4-56.5	46.3	41.8-50.5	-	-	-	-	-	-	1114	0.145	52.1	45.7-57.6	46.3	40.2-52.6	-	-	-	-	-	-	-	-
Galería de las Estatuas (Spain)	2	2 (Pit I)	SP4419	Impregnated mini-block	370	977.98	52.3	19.7867	E7190	G2718	4963750000	2.50863e+08	545500	1.2165	G4943	406111	38780	1.6	Yes	5390	5390	4	Bovidae (11.5%), Cervidae (9.0%), Equidae (64.3%), Hyaenidae (15.2%)	622	0.115	53.4	45.4-61.2	40.8	32.6-48.2	-	-	-	-	-	-	484	0.09	58.4	49.6-66.7	50	40.3-59.7	-	-	-	-	-	-	-	-
Denisova Cave, Main Gallery (Russia)	-	21	SP3838	Loose sediment	NA	NA	51	51	E7202	G2732	1241000000	2.43333e+07	34650	0.0772719	G4957	356507	897	26.5	Yes	383	328	4	Canidae (60.6%), Felidae (7.3%), Rhinocerotidae (10.2%), Ursidae (7.6%)	-	-	-	-	-	-	232	0.606	65	52.4-75.8	59.1	47.0-70.1	-	-	-	-	-	-	-	-	-	-	-	-	-	-
Denisova Cave, Main Gallery (Russia)	-	21	SP3838	Dehydrated sediment	NA	NA	44.8	44.8	E7195	G2725	393500000	8.78348e+06	25275	0.056365	G4950	510958	423	37.1	Yes	189	124	3	Canidae (37.0%), Felidae (8.5%), Rhinocerotidae (20.1%)	-	-	-	-	-	-	70	0.37	70	48.1-85.5	38.5	17.7-64.5	-	-	-	-	-	-	-	-	-	-	-	-	-	-
Denisova Cave, Main Gallery (Russia)	-	21	SP3838	Impregnated mini-block	360	709.31	54.9	27.8637	E7176	G2704	344375000	1.23593e+07	349250	0.778852	G4929	442607	992	25	Yes	431	218	6	Bovidae (9.0%), Canidae (11.8%), Elephantidae (10.9%), Equidae (4.2%), Hyaenidae (11.4%), Rhinocerotidae (3.2%)	39	0.09	71.4	25.8-84.2	28.6	8.2-64.1	51	0.118	50	23.7-76.3	63.6	28.0-78.7	-	-	-	-	-	-	-	-	-	-	-	-	47	0.109
Denisova Cave, Main Gallery (Russia)	-	21	SP3838	Impregnated mini-block*	368*	656*	50.9	28.5532	E7177	G2705	648500000	2.2712e+07	529500	1.18082	G4930	510497	1427	21.9	Yes	908	436	6	Bovidae (1.8%), Canidae (34.8%), Elephantidae (2.3%), Felidae (3.2%), Rhinocerotidae (3.6%), Ursidae (2.3%)	16	0.018	40	11.8-76.9	80	37.6-96.4	316	0.348	66.7	53.4-77.8	51.9	40.0-61.2	-	-	-	-	-	-	-	-	-	-	-	-	21	0.023
Denisova Cave, Main Gallery (Russia)	-	21	SP3838	Impregnated mini-block*	368*	656*	52.2	29.2825	E7178	G2706	718000000	2.45198e+07	380000	0.847426	G4931	508591	1045	26.2	Yes	489	360	5	Bovidae (5.5%), Canidae (55.6%), Felidae (4.5%), Rhinocerotidae (4.7%), Ursidae (3.3%)	27	0.055	80	37.6-96.4	40	11.8-76.9	272	0.556	49.1	36.6-61.7	60.4	46.3-73.0	-	-	-	-	-	-	-	-	-	-	-	-	-	-
El Sidrón (Spain)	-	Stratum III	SP3609	Loose sediment	NA	NA	54.1	54.1	E7201	G2731	240150000	4.439e+06	200575	0.447296	G4956	626321	348	33	No	224	0	0	-	-	-	-	-	-	-	-	-	-	-	-	-	-	-	-	-	-	-	-	-	-	-	-	-	-	-
El Sidrón (Spain)	-	Stratum III	SP3609	Dehydrated sediment	NA	NA	54.1	54.1	E7194	G2722	209487500	3.87223e+06	149025	0.332336	G4947	518080	570	32.8	Yes	255	231	3	Bovidae (6.7%), Equidae (29.8%), Hominidae (54.1%)	17	0.067	100	43.8-100.0	100	20.7-100.0	-	-	-	-	-	-	-	-	-	-	-	-	-	-	-	-	-	-	-	-
El Sidrón (Spain)	-	Stratum III	SP3609	Impregnated mini-block	496	769.76	55.8	35.9551	E7173	G2701	269375000	7.49198e+06	606750	1.35309	G4926	480645	769	26.3	Yes	380	74	1	Bovidae (19.5%)	74	0.195	60	35.7-80.2	61.5	29.1-76.8	-	-	-	-	-	-	-	-	-	-	-	-	-	-	-	-	-	-	-	-
El Sidrón (Spain)	-	Stratum III	SP3609	Impregnated mini-block	511	808.82	53.2	33.6109	E7174	G2702	301000000	8.95542e+06	640500	1.42836	G4927	612379	1025	23.4	No	666	0	0	-	-	-	-	-	-	-	-	-	-	-	-	-	-	-	-	-	-	-	-	-	-	-	-	-	-	-
El Sidrón (Spain)	-	Stratum III	SP3609	Impregnated mini-block	512	783.91	51.7	33.7671	E7175	G2703	206075000	6.10283e+06	594250	1.32522	G4928	526735	1421	18.4	No	1123	0	0	-	-	-	-	-	-	-	-	-	-	-	-	-	-	-	-	-	-	-	-	-	-	-	-	-	-	-
Trou Al'Wesse (Belgium)	-	Stratum 17b	SP3910	Loose sediment	NA	NA	49.3	49.3	E7204	G2734	48012500	973884	26850	0.0598773	G4959	465431	1525	42.2	Yes	394	359	2	Equidae (69.0%), Hyaenidae (22.1%)	-	-	-	-	-	-	-	-	-	-	-	-	-	-	-	-	-	-	-	-	-	-	-	-	-	-
Trou Al'Wesse (Belgium)	-	Stratum 17b	SP3910	Dehydrated sediment	NA	NA	52.3	52.3	E7197	G2727	340625000	6.51291e+06	41650	0.0928824	G4952	556549	1696	35.9	Yes	399	368	4	Cervidae (10.0%), Equidae (30.3%), Hyaenidae (39.6%), Rhinocerotidae (8.5%)	-	-	-	-	-	-	-	-	-	-	-	-	55	0.1	33.3	6.3-54.7	45.5	21.3-72.0	-	-	-	-	-	-	-	-
Trou Al'Wesse (Belgium)	-	Stratum 17b	SP3910	Impregnated mini-block	609	835.17	55.8	40.689	E7182	G2710	2891250000	7.10574e+07	557250	1.24271	G4935	583590	11281	10	Yes	1728	1630	7	Bovidae (3.5%), Canidae (5.6%), Cervidae (12.3%), Cricetidae (5.1%), Equidae (8.6%), Hyaenidae (53.7%), Rhinocerotidae (5.7%)	60	0.035	64.3	38.8-83.7	37.5	13.7-69.4	96	0.056	52.2	33.0-70.8	46.7	24.8-69.9	212	0.123	53.2	37.2-64.7	34.2	21.2-50.1	88	0.051	36.8	19.1-59.0	26.7	10.9-52.0	-	-
Trou Al'Wesse (Belgium)	-	Stratum 17b	SP3910	Impregnated mini-block	515	929.71	55.2	30.5773	E7183	G2711	3645000000	1.19206e+08	489500	1.09162	G4936	488183	12786	7.9	Yes	1572	1502	6	Bovidae (4.6%), Canidae (2.7%), Cervidae (17.5%), Equidae (14.8%), Hyaenidae (52.9%), Rhinocerotidae (3.1%)	72	0.046	46.7	24.8-69.9	46.2	23.2-70.9	42	0.027	60	31.3-83.2	33.3	6.3-54.7	275	0.175	38.8	26.7-49.3	36	24.1-49.9	-	-	-	-	-	-	-	-
Trou Al'Wesse (Belgium)	-	Stratum 17b	SP3910	Impregnated mini-block	531	792.95	54.2	36.2951	E7184	G2712	4626250000	1.27462e+08	568250	1.26724	G4937	492906	15969	6.7	Yes	1866	1770	7	Bovidae (9.8%), Canidae (5.6%), Cervidae (8.8%), Equidae (7.7%), Hyaenidae (57.8%), Rhinocerotidae (3.8%), Ursidae (1.3%)	183	0.098	63	48.6-75.5	44	31.2-57.7	105	0.056	81.8	43.4-90.3	39.1	22.2-59.2	165	0.088	67.9	49.3-82.1	31.2	18.0-48.6	-	-	-	-	-	-	-	-
Vindija Cave (Croatia)	-	layer G3	SP1736	Loose sediment	NA	NA	53.9	53.9	E7200	G2730	2913750000	5.40584e+07	266750	0.594871	G4955	453923	2913	14.8	Yes	1402	1139	4	Canidae (6.9%), Cervidae (15.3%), Felidae (13.9%), Ursidae (45.1%)	-	-	-	-	-	-	97	0.069	59.1	38.7-76.7	42.9	21.4-67.4	214	0.153	66.7	54.1-77.3	63	48.6-75.5	-	-	-	-	-	-	-	-
Vindija Cave (Croatia)	-	layer G3	SP1736	Dehydrated sediment	NA	NA	52.6	52.6	E7193	G2721	3411250000	6.48527e+07	354500	0.790559	G4946	469712	1591	15.2	Yes	731	502	3	Canidae (4.2%), Felidae (15.9%), Ursidae (48.6%)	-	-	-	-	-	-	31	0.042	40	11.8-76.9	80	37.6-96.4	-	-	-	-	-	-	-	-	-	-	-	-	-	-
Vindija Cave (Croatia)	-	layer G3	SP1736	Impregnated mini-block	501	766.6	57.5	37.5783	E7170	G2695	2297500000	6.11391e+07	740500	1.65137	G4920	640535	2168	15.8	Yes	1070	761	3	Canidae (2.7%), Felidae (11.6%), Ursidae (57.2%)	-	-	-	-	-	-	25	0.027	66.7	20.8-93.9	25	4.6-69.9	-	-	-	-	-	-	-	-	-	-	-	-	-	-
Vindija Cave (Croatia)	-	layer G3	SP1736	Impregnated mini-block	493	555.75	52.2	46.3061	E7171	G2696	2156500000	4.65706e+07	686125	1.53011	G4921	493428	2109	12	Yes	996	626	3	Canidae (8.4%), Felidae (9.0%), Ursidae (45.4%)	-	-	-	-	-	-	84	0.084	36.8	19.1-59.0	50	28.0-72.0	-	-	-	-	-	-	-	-	-	-	-	-	-	-
Vindija Cave (Croatia)	-	layer G3	SP1736	Impregnated mini-block	504	717.19	54.7	38.44	E7172	G2709	2519625000	6.55469e+07	766500	1.70935	G4934	450349	2013	13.8	Yes	913	624	3	Bovidae (1.9%), Felidae (9.6%), Ursidae (56.8%)	17	0.019	100	51.0-100	33.3	0.0-56.2	-	-	-	-	-	-	-	-	-	-	-	-	-	-	-	-	-	-	-	-
Resin Negative Control mini-block (no sediment)	-	NA	NA	Polymerized resin	NA	NA	52.2	NA	E7191	G2719	88662500	NA	547000	1.21985	G4944	601753	398	27.5	No	301	0	0	-	-	-	-	-	-	-	-	-	-	-	-	-	-	-	-	-	-	-	-	-	-	-	-	-	-	-
Excess of resin in mini-block (next to sediment)	-	NA	NA	Polymerized resin	NA	NA	56	NA	E7192	G2720	130700000	NA	536250	1.19587	G4945	490466	313	25	No	167	0	0	-	-	-	-	-	-	-	-	-	-	-	-	-	-	-	-	-	-	-	-	-	-	-	-	-	-	-
Extraction Negative Control	-	NA	NA	H2O	NA	NA	NA	NA	E7207	G2737	331625000	NA	438750	NA	G4962	75456	3108	4.2	No	2490	0	0	-	-	-	-	-	-	-	-	-	-	-	-	-	-	-	-	-	-	-	-	-	-	-	-	-	-	-
Extraction Negative Control	-	NA	NA	H2O	NA	NA	NA	NA	E7208	G2738	84237500	NA	469750	NA	G4963	74243	50	14.5	No	41	0	0	-	-	-	-	-	-	-	-	-	-	-	-	-	-	-	-	-	-	-	-	-	-	-	-	-	-	-
Extraction Negative Control	-	NA	NA	H2O	NA	NA	NA	NA	E7209	G2739	84250000	NA	436750	NA	G4964	78489	1430	9.1	No	1243	0	0	-	-	-	-	-	-	-	-	-	-	-	-	-	-	-	-	-	-	-	-	-	-	-	-	-	-	-
* Sub-sample from same mini-block
NA : Not Applicable
ID:Identifier
L = Sequence length
MQ = Map Quality
seq = sequences
C to T freq = C to T mismatches frequency
95% CI C to T freq = 95% Binomial confidence interval of the C to T mismatches frequency
Data file 1. Mini-block experiment, characteristics of sediment samples used for the impregnation into “Mini-blocks”. Number of molecules incorporated into DNA sequencing libraries, library preparation efficiencies and ancient mammalian taxonomic composition of loose, dehydrated and impregnated sub-samples.
[truncated: 46 more columns]

## Sheet: Feuil1
Site	Sediment sample number	Layer	Sample lab ID	Sub-sample type	Input dehydrated sediment for impregnation (mg)	Amount of drilled impregnated sediment mini-block (mg)	Input material for DNA extraction (mg)	Estimated input sediment for DNA extraction (mg)	Extract lab ID	Single stranded library lab ID	Number of molecules in library	Number of molecules in library / mg sediment	Number of control oligo copies in library	Library preparation efficiency †	Mammalian mtDNA capture library ID	Nbr of sequenced molecules	Mapped unique seq L>=35 MQ>=25	Duplication rate	Ancient mammalian DNA identified	Unique seq assigned to a family L>=35 MQ>=25	Unique seq assigned to an ancient family L>=35 MQ>=25	Nbr of ancient families identified	Ancient taxa identified	Bovidae						Canidae						Cervidae						Cricetidae						Elephantidae
																								nbr of seq.	percent of seq.	5' C to T freq.	95% CI 5' C to T freq.	3' C to T freq.	95% CI 3' C to T freq.	nbr of seq.	percent of seq.	5' C to T freq.	95% CI 5' C to T freq.	3' C to T freq.	95% CI 3' C to T freq.	nbr of seq.	percent of seq.	5' C to T freq.	95% CI 5' C to T freq.	3' C to T freq.	95% CI 3' C to T freq.	nbr of seq.	percent of seq.	5' C to T freq.	95% CI 5' C to T freq.	3' C to T freq.	95% CI 3' C to T freq.	nbr of seq.	percent of seq.
Chagyrskaya Cave (Russia)	-	Unit 6C1	SP3848	Loose sediment	NA	NA	55.8	55.8	E7203	G2733	38925000000	6.97581e+08	276250	0.616056	G4958	555517	43321	1.6	Yes	4453	4406	8	Bovidae (18.2%), Canidae (1.1%), Cervidae (2.6%), Elephantidae (3.8%), Equidae (14.8%), Hyaenidae (53.7%), Rhinocerotidae (3.7%), Ursidae (1.2%)	810	0.182	63	54.3-70.9	38.1	29.9-47.1	47	0.011	68.8	44.4-85.8	85.7	35.9-91.8	117	0.026	65.4	46.2-80.6	57.7	38.9-74.5	-	-	-	-	-	-	168	0.038
Chagyrskaya Cave (Russia)	-	Unit 6C1	SP3848	Dehydrated sediment	NA	NA	59	59	E7196	G2726	37637500000	6.37924e+08	439500	0.980115	G4951	556024	36149	1.3	Yes	4289	4289	7	Bovidae (32.7%), Canidae (1.6%), Cervidae (1.1%), Elephantidae (5.9%), Equidae (5.1%), Hyaenidae (51.3%), Rhinocerotidae (2.2%)	1402	0.327	43	37.2-49.0	30.4	24.4-36.2	69	0.016	50	28.0-72.0	41.2	21.6-64.0	46	0.011	33.3	6.3-54.7	50	25.4-74.6	-	-	-	-	-	-	255	0.059
Chagyrskaya Cave (Russia)	-	Unit 6C1	SP3848	Impregnated mini-block	518	996.16	52.6	27.3518	E7179	G2707	19423750000	7.10144e+08	740500	1.65137	G4932	502181	40771	1.5	Yes	4367	4367	7	Bovidae (37.1%), Canidae (3.1%), Cervidae (1.3%), Elephantidae (6.6%), Equidae (4.3%), Hyaenidae (45.2%), Rhinocerotidae (2.4%)	1620	0.371	46.7	41.2-51.8	34.4	29.1-40.1	137	0.031	52.1	36.4-63.6	30.8	16.5-50.0	55	0.013	36.4	15.2-64.6	25	7.1-59.1	-	-	-	-	-	-	290	0.066
Chagyrskaya Cave (Russia)	-	Unit 6C1	SP3848	Impregnated mini-block	503	932.51	54.6	29.4515	E7180	G2708	29237500000	9.92734e+08	778500	1.73611	G4933	556352	41955	1.4	Yes	5457	5416	7	Bovidae (35.1%), Canidae (3.1%), Cervidae (1.4%), Elephantidae (5.5%), Equidae (5.8%), Hyaenidae (46.0%), Rhinocerotidae (2.3%)	1917	0.351	48.2	43.1-52.9	29.7	24.7-35.2	171	0.031	44.9	31.9-58.7	35.1	19.6-48.5	75	0.014	53.3	24.8-69.9	31.2	14.2-55.6	-	-	-	-	-	-	298	0.055
Chagyrskaya Cave (Russia)	-	Unit 6C1	SP3848	Impregnated mini-block	494	821.96	54.6	32.8147	E7181	G2697	19626250000	5.98093e+08	710625	1.58474	G4922	640878	54732	1.6	Yes	6810	6810	7	Bovidae (38.5%), Canidae (2.4%), Cervidae (1.0%), Elephantidae (7.0%), Equidae (7.1%), Hyaenidae (41.7%), Rhinocerotidae (2.2%)	2620	0.385	43.8	39.3-48.3	31.9	27.4-36.8	166	0.024	50	36.9-63.1	35	22.1-50.5	71	0.01	43.8	23.1-66.8	33.3	10.9-52.0	-	-	-	-	-	-	479	0.07
Galería de las Estatuas (Spain)	1	2 (Pit I)	SP4418	Loose sediment	NA	NA	55	55	E7205	G2735	35987500000	6.54318e+08	158050	0.352462	G4960	524667	35054	1.3	Yes	3411	3411	4	Bovidae (54.4%), Cervidae (10.3%), Equidae (10.8%), Hyaenidae (24.6%)	1854	0.544	55.6	50.6-60.0	37.4	32.6-42.6	-	-	-	-	-	-	350	0.103	59.2	49.3-68.4	49.3	37.7-60.9	-	-	-	-	-	-	-	-
Galería de las Estatuas (Spain)	1	2 (Pit I)	SP4418	Dehydrated sediment	NA	NA	54.4	54.4	E7198	G2728	19511250000	3.58663e+08	194675	0.434139	G4953	629199	51476	1.5	Yes	5834	5834	4	Bovidae (54.4%), Cervidae (7.1%), Equidae (17.7%), Hyaenidae (20.8%)	3173	0.544	63.1	59.6-66.6	44	40.0-47.8	-	-	-	-	-	-	412	0.071	61.2	51.3-70.3	44.3	32.7-54.0	-	-	-	-	-	-	-	-
Galería de las Estatuas (Spain)	1	2 (Pit I)	SP4418	Impregnated mini-block	485	1053.76	51.2	23.5651	E7185	G2713	14013750000	5.94681e+08	690250	1.5393	G4938	496240	43720	1.6	Yes	4231	4231	5	Bovidae (39.8%), Cervidae (14.3%), Equidae (24.0%), Hyaenidae (20.8%), Leporidae (1.1%)	1682	0.398	55.1	50.5-59.7	42.6	37.4-47.9	-	-	-	-	-	-	606	0.143	64	56.7-70.7	41.8	33.4-49.2	-	-	-	-	-	-	-	-
Galería de las Estatuas (Spain)	1	2 (Pit I)	SP4418	Impregnated mini-block	459	1000.67	50	22.9346	E7186	G2714	17465000000	7.61512e+08	696250	1.55269	G4939	495367	40661	1.5	Yes	4011	4011	4	Bovidae (55.3%), Cervidae (10.3%), Equidae (15.3%), Hyaenidae (19.00%)	2220	0.553	57.3	53.1-61.4	44.3	39.4-48.9	-	-	-	-	-	-	414	0.103	61.6	52.4-70.1	48.8	38.1-59.5	-	-	-	-	-	-	-	-
Galería de las Estatuas (Spain)	1	2 (Pit I)	SP4418	Impregnated mini-block	401	889.83	54.5	24.5603	E7187	G2715	14885000000	6.06059e+08	598750	1.33525	G4940	524383	45087	1.5	Yes	5228	5228	5	Bovidae (43.0%), Cervidae (15.0%), Equidae (21.2%), Hyaenidae (41.9%), Rhinocerotidae (1.3%)	2250	0.43	54.5	50.1-58.6	48.2	43.5-52.5	-	-	-	-	-	-	784	0.15	53.2	46.3-59.9	48.4	40.8-55.0	-	-	-	-	-	-	-	-
Galería de las Estatuas (Spain)	2	2 (Pit I)	SP4419	Loose sediment	NA	NA	49.6	49.6	E7206	G2736	5033750000	1.01487e+08	79450	0.177179	G4961	577413	48394	2.5	Yes	7390	7390	4	Bovidae (20.6%), Cervidae (37.7%), Equidae (21.5%), Hyaenidae (20.2%)	1519	0.206	59.3	54.5-63.6	46.9	41.9-52.0	-	-	-	-	-	-	2784	0.377	59	55.3-62.6	44.8	41.1-48.4	-	-	-	-	-	-	-	-
Galería de las Estatuas (Spain)	2	2 (Pit I)	SP4419	Dehydrated sediment	NA	NA	53.5	53.5	E7199	G2729	4161250000	7.77804e+07	71575	0.159617	G4954	353951	31733	2.3	Yes	4287	4287	4	Bovidae (24.2%), Cervidae (26.1%), Equidae (29.2%), Hyaenidae (20.5%)	1036	0.242	63.2	57.3-68.1	46.3	40.1-52.6	-	-	-	-	-	-	1118	0.261	53.1	47.2-58.4	50.8	44.8-56.2	-	-	-	-	-	-	-	-
Galería de las Estatuas (Spain)	2	2 (Pit I)	SP4419	Impregnated mini-block	409	909.76	56.3	25.3107	E7188	G2716	6738750000	2.66241e+08	681500	1.51979	G4941	555064	53434	1.7	Yes	8382	8382	4	Bovidae (14.2%), Cervidae (27.3%), Equidae (47.4%), Hyaenidae (11.0%)	1190	0.142	57.4	51.4-63.1	45.2	38.6-52.0	-	-	-	-	-	-	2292	0.273	58.1	53.9-62.2	43.5	39.2-48.0	-	-	-	-	-	-	-	-
Galería de las Estatuas (Spain)	2	2 (Pit I)	SP4419	Impregnated mini-block	417	868.91	52.2	25.0514	E7189	G2717	6165000000	2.46094e+08	552750	1.23267	G4942	595333	54768	2.1	Yes	7670	7670	4	Bovidae (29.7%), Cervidae (14.5%), Equidae (33.5%), Hyaenidae (22.2%)	2278	0.297	52.6	48.4-56.5	46.3	41.8-50.5	-	-	-	-	-	-	1114	0.145	52.1	45.7-57.6	46.3	40.2-52.6	-	-	-	-	-	-	-	-
Galería de las Estatuas (Spain)	2	2 (Pit I)	SP4419	Impregnated mini-block	370	977.98	52.3	19.7867	E7190	G2718	4963750000	2.50863e+08	545500	1.2165	G4943	406111	38780	1.6	Yes	5390	5390	4	Bovidae (11.5%), Cervidae (9.0%), Equidae (64.3%), Hyaenidae (15.2%)	622	0.115	53.4	45.4-61.2	40.8	32.6-48.2	-	-	-	-	-	-	484	0.09	58.4	49.6-66.7	50	40.3-59.7	-	-	-	-	-	-	-	-
Denisova Cave, Main Gallery (Russia)	-	21	SP3838	Loose sediment	NA	NA	51	51	E7202	G2732	1241000000	2.43333e+07	34650	0.0772719	G4957	356507	897	26.5	Yes	383	328	4	Canidae (60.6%), Felidae (7.3%), Rhinocerotidae (10.2%), Ursidae (7.6%)	-	-	-	-	-	-	232	0.606	65	52.4-75.8	59.1	47.0-70.1	-	-	-	-	-	-	-	-	-	-	-	-	-	-
Denisova Cave, Main Gallery (Russia)	-	21	SP3838	Dehydrated sediment	NA	NA	44.8	44.8	E7195	G2725	393500000	8.78348e+06	25275	0.056365	G4950	510958	423	37.1	Yes	189	124	3	Canidae (37.0%), Felidae (8.5%), Rhinocerotidae (20.1%)	-	-	-	-	-	-	70	0.37	70	48.1-85.5	38.5	17.7-64.5	-	-	-	-	-	-	-	-	-	-	-	-	-	-
Denisova Cave, Main Gallery (Russia)	-	21	SP3838	Impregnated mini-block	360	709.31	54.9	27.8637	E7176	G2704	344375000	1.23593e+07	349250	0.778852	G4929	442607	992	25	Yes	431	218	6	Bovidae (9.0%), Canidae (11.8%), Elephantidae (10.9%), Equidae (4.2%), Hyaenidae (11.4%), Rhinocerotidae (3.2%)	39	0.09	71.4	25.8-84.2	28.6	8.2-64.1	51	0.118	50	23.7-76.3	63.6	28.0-78.7	-	-	-	-	-	-	-	-	-	-	-	-	47	0.109
Denisova Cave, Main Gallery (Russia)	-	21	SP3838	Impregnated mini-block*	368*	656*	50.9	28.5532	E7177	G2705	648500000	2.2712e+07	529500	1.18082	G4930	510497	1427	21.9	Yes	908	436	6	Bovidae (1.8%), Canidae (34.8%), Elephantidae (2.3%), Felidae (3.2%), Rhinocerotidae (3.6%), Ursidae (2.3%)	16	0.018	40	11.8-76.9	80	37.6-96.4	316	0.348	66.7	53.4-77.8	51.9	40.0-61.2	-	-	-	-	-	-	-	-	-	-	-	-	21	0.023
Denisova Cave, Main Gallery (Russia)	-	21	SP3838	Impregnated mini-block*	368*	656*	52.2	29.2825	E7178	G2706	718000000	2.45198e+07	380000	0.847426	G4931	508591	1045	26.2	Yes	489	360	5	Bovidae (5.5%), Canidae (55.6%), Felidae (4.5%), Rhinocerotidae (4.7%), Ursidae (3.3%)	27	0.055	80	37.6-96.4	40	11.8-76.9	272	0.556	49.1	36.6-61.7	60.4	46.3-73.0	-	-	-	-	-	-	-	-	-	-	-	-	-	-
El Sidrón (Spain)	-	Stratum III	SP3609	Loose sediment	NA	NA	54.1	54.1	E7201	G2731	240150000	4.439e+06	200575	0.447296	G4956	626321	348	33	No	224	0	0	-	-	-	-	-	-	-	-	-	-	-	-	-	-	-	-	-	-	-	-	-	-	-	-	-	-	-
El Sidrón (Spain)	-	Stratum III	SP3609	Dehydrated sediment	NA	NA	54.1	54.1	E7194	G2722	209487500	3.87223e+06	149025	0.332336	G4947	518080	570	32.8	Yes	255	231	3	Bovidae (6.7%), Equidae (29.8%), Hominidae (54.1%)	17	0.067	100	43.8-100.0	100	20.7-100.0	-	-	-	-	-	-	-	-	-	-	-	-	-	-	-	-	-	-	-	-
El Sidrón (Spain)	-	Stratum III	SP3609	Impregnated mini-block	496	769.76	55.8	35.9551	E7173	G2701	269375000	7.49198e+06	606750	1.35309	G4926	480645	769	26.3	Yes	380	74	1	Bovidae (19.5%)	74	0.195	60	35.7-80.2	61.5	29.1-76.8	-	-	-	-	-	-	-	-	-	-	-	-	-	-	-	-	-	-	-	-
El Sidrón (Spain)	-	Stratum III	SP3609	Impregnated mini-block	511	808.82	53.2	33.6109	E7174	G2702	301000000	8.95542e+06	640500	1.42836	G4927	612379	1025	23.4	No	666	0	0	-	-	-	-	-	-	-	-	-	-	-	-	-	-	-	-	-	-	-	-	-	-	-	-	-	-	-
El Sidrón (Spain)	-	Stratum III	SP3609	Impregnated mini-block	512	783.91	51.7	33.7671	E7175	G2703	206075000	6.10283e+06	594250	1.32522	G4928	526735	1421	18.4	No	1123	0	0	-	-	-	-	-	-	-	-	-	-	-	-	-	-	-	-	-	-	-	-	-	-	-	-	-	-	-
Trou Al'Wesse (Belgium)	-	Stratum 17b	SP3910	Loose sediment	NA	NA	49.3	49.3	E7204	G2734	48012500	973884	26850	0.0598773	G4959	465431	1525	42.2	Yes	394	359	2	Equidae (69.0%), Hyaenidae (22.1%)	-	-	-	-	-	-	-	-	-	-	-	-	-	-	-	-	-	-	-	-	-	-	-	-	-	-
Trou Al'Wesse (Belgium)	-	Stratum 17b	SP3910	Dehydrated sediment	NA	NA	52.3	52.3	E7197	G2727	340625000	6.51291e+06	41650	0.0928824	G4952	556549	1696	35.9	Yes	399	368	4	Cervidae (10.0%), Equidae (30.3%), Hyaenidae (39.6%), Rhinocerotidae (8.5%)	-	-	-	-	-	-	-	-	-	-	-	-	55	0.1	33.3	6.3-54.7	45.5	21.3-72.0	-	-	-	-	-	-	-	-
Trou Al'Wesse (Belgium)	-	Stratum 17b	SP3910	Impregnated mini-block	609	835.17	55.8	40.689	E7182	G2710	2891250000	7.10574e+07	557250	1.24271	G4935	583590	11281	10	Yes	1728	1630	7	Bovidae (3.5%), Canidae (5.6%), Cervidae (12.3%), Cricetidae (5.1%), Equidae (8.6%), Hyaenidae (53.7%), Rhinocerotidae (5.7%)	60	0.035	64.3	38.8-83.7	37.5	13.7-69.4	96	0.056	52.2	33.0-70.8	46.7	24.8-69.9	212	0.123	53.2	37.2-64.7	34.2	21.2-50.1	88	0.051	36.8	19.1-59.0	26.7	10.9-52.0	-	-
Trou Al'Wesse (Belgium)	-	Stratum 17b	SP3910	Impregnated mini-block	515	929.71	55.2	30.5773	E7183	G2711	3645000000	1.19206e+08	489500	1.09162	G4936	488183	12786	7.9	Yes	1572	1502	6	Bovidae (4.6%), Canidae (2.7%), Cervidae (17.5%), Equidae (14.8%), Hyaenidae (52.9%), Rhinocerotidae (3.1%)	72	0.046	46.7	24.8-69.9	46.2	23.2-70.9	42	0.027	60	31.3-83.2	33.3	6.3-54.7	275	0.175	38.8	26.7-49.3	36	24.1-49.9	-	-	-	-	-	-	-	-
Trou Al'Wesse (Belgium)	-	Stratum 17b	SP3910	Impregnated mini-block	531	792.95	54.2	36.2951	E7184	G2712	4626250000	1.27462e+08	568250	1.26724	G4937	492906	15969	6.7	Yes	1866	1770	7	Bovidae (9.8%), Canidae (5.6%), Cervidae (8.8%), Equidae (7.7%), Hyaenidae (57.8%), Rhinocerotidae (3.8%), Ursidae (1.3%)	183	0.098	63	48.6-75.5	44	31.2-57.7	105	0.056	81.8	43.4-90.3	39.1	22.2-59.2	165	0.088	67.9	49.3-82.1	31.2	18.0-48.6	-	-	-	-	-	-	-	-
Vindija Cave (Croatia)	-	layer G3	SP1736	Loose sediment	NA	NA	53.9	53.9	E7200	G2730	2913750000	5.40584e+07	266750	0.594871	G4955	453923	2913	14.8	Yes	1402	1139	4	Canidae (6.9%), Cervidae (15.3%), Felidae (13.9%), Ursidae (45.1%)	-	-	-	-	-	-	97	0.069	59.1	38.7-76.7	42.9	21.4-67.4	214	0.153	66.7	54.1-77.3	63	48.6-75.5	-	-	-	-	-	-	-	-
Vindija Cave (Croatia)	-	layer G3	SP1736	Dehydrated sediment	NA	NA	52.6	52.6	E7193	G2721	3411250000	6.48527e+07	354500	0.790559	G4946	469712	1591	15.2	Yes	731	502	3	Canidae (4.2%), Felidae (15.9%), Ursidae (48.6%)	-	-	-	-	-	-	31	0.042	40	11.8-76.9	80	37.6-96.4	-	-	-	-	-	-	-	-	-	-	-	-	-	-
Vindija Cave (Croatia)	-	layer G3	SP1736	Impregnated mini-block	501	766.6	57.5	37.5783	E7170	G2695	2297500000	6.11391e+07	740500	1.65137	G4920	640535	2168	15.8	Yes	1070	761	3	Canidae (2.7%), Felidae (11.6%), Ursidae (57.2%)	-	-	-	-	-	-	25	0.027	66.7	20.8-93.9	25	4.6-69.9	-	-	-	-	-	-	-	-	-	-	-	-	-	-
Vindija Cave (Croatia)	-	layer G3	SP1736	Impregnated mini-block	493	555.75	52.2	46.3061	E7171	G2696	2156500000	4.65706e+07	686125	1.53011	G4921	493428	2109	12	Yes	996	626	3	Canidae (8.4%), Felidae (9.0%), Ursidae (45.4%)	-	-	-	-	-	-	84	0.084	36.8	19.1-59.0	50	28.0-72.0	-	-	-	-	-	-	-	-	-	-	-	-	-	-
Vindija Cave (Croatia)	-	layer G3	SP1736	Impregnated mini-block	504	717.19	54.7	38.44	E7172	G2709	2519625000	6.55469e+07	766500	1.70935	G4934	450349	2013	13.8	Yes	913	624	3	Bovidae (1.9%), Felidae (9.6%), Ursidae (56.8%)	17	0.019	100	51.0-100	33.3	0.0-56.2	-	-	-	-	-	-	-	-	-	-	-	-	-	-	-	-	-	-	-	-
Resin Negative Control mini-block (no sediment)	-	NA	NA	Polymerized resin	NA	NA	52.2	NA	E7191	G2719	88662500	NA	547000	1.21985	G4944	601753	398	27.5	No	301	0	0	-	-	-	-	-	-	-	-	-	-	-	-	-	-	-	-	-	-	-	-	-	-	-	-	-	-	-
Excess of resin in mini-block (next to sediment)	-	NA	NA	Polymerized resin	NA	NA	56	NA	E7192	G2720	130700000	NA	536250	1.19587	G4945	490466	313	25	No	167	0	0	-	-	-	-	-	-	-	-	-	-	-	-	-	-	-	-	-	-	-	-	-	-	-	-	-	-	-
Extraction Negative Control	-	NA	NA	H2O	NA	NA	NA	NA	E7207	G2737	331625000	NA	438750	NA	G4962	75456	3108	4.2	No	2490	0	0	-	-	-	-	-	-	-	-	-	-	-	-	-	-	-	-	-	-	-	-	-	-	-	-	-	-	-
Extraction Negative Control	-	NA	NA	H2O	NA	NA	NA	NA	E7208	G2738	84237500	NA	469750	NA	G4963	74243	50	14.5	No	41	0	0	-	-	-	-	-	-	-	-	-	-	-	-	-	-	-	-	-	-	-	-	-	-	-	-	-	-	-
Extraction Negative Control	-	NA	NA	H2O	NA	NA	NA	NA	E7209	G2739	84250000	NA	436750	NA	G4964	78489	1430	9.1	No	1243	0	0	-	-	-	-	-	-	-	-	-	-	-	-	-	-	-	-	-	-	-	-	-	-	-	-	-	-	-
* Sub-sample from same mini-block
NA : Not Applicable
ID:Identifier
L = Sequence length
MQ = Map Quality
seq = sequences
C to T freq = C to T mismatches frequency
95% CI C to T freq = 95% Binomial confidence interval of the C to T mismatches frequency
Data file 1. Mini-block experiment, characteristics of sediment samples used for the impregnation into “Mini-blocks”. Number of molecules incorporated into DNA sequencing libraries, library preparation efficiencies and ancient mammalian taxonomic composition of loose, dehydrated and impregnated sub-samples.
† Efficiency estimates >100% are expected to occur due to noise in qPCR. Only single measurements were performed per sample and only three controls were available to determine the number of spike-in library molecules that correspond to 100% efficiency.
[truncated: 46 more columns]
