# Supplementary material for: Microstratigraphic preservation of ancient faunal and hominin DNA in Pleistocene cave sediments
Source: Proc Natl Acad Sci U S A. 2021 Dec 27;119(1):e2113666118. doi: 10.1073/pnas.2113666118 (PMC8740756; doi:10.1073/pnas.2113666118)
Supplement: Supplementary File [file pnas.2113666118.sd02.xlsx]

## Sheet: Feuil1
Site	Sample type	Sample Lab ID	Comments	Input material for DNA extraction (mg)	Sample size	Extraction protocol	Single stranded library lab ID	Number of molecules in library	Number of molecules in library / mg of input material	Library preparation efficiency	Mammalian mtDNA capture library ID	Nbr of sequenced molecules	Unique seq L>=35	Duplication rate	Unique seq assigned to a family L>=35 MQ>=25	Unique seq assigned to an ancient family L>=35 MQ>=25	Ancient mammalian seq identified	Nbr of ancient families identified	Ancient taxa identified	Bovidae						Canidae						Cervidae						Cricetidae						Elephantidae
																				nbr of seq.	percent of seq.	5' C to T freq.	CI 5' C to T freq.	3' C to T freq.	CI 3' C to T freq.	nbr of seq.	percent of seq.	5' C to T freq.	CI 5' C to T freq.	3' C to T freq.	CI 3' C to T freq.	nbr of seq.	percent of seq.	5' C to T freq.	CI 5' C to T freq.	3' C to T freq.	CI 3' C to T freq.	nbr of seq.	percent of seq.	5' C to T freq.	CI 5' C to T freq.	3' C to T freq.	CI 3' C to T freq.	nbr of seq.	percent of seq.	5' C to T freq.	CI 5' C to T freq.	3' C to T freq.	CI 3' C to T freq.
Denisova Cave, Russia	Impregnated Sediment Block - Left Over DCE5	SP9929_1	Grid Sampling 1	26.3	Macro	automated silica-based	A27989	13600000000	515000000	0.4212	B33784	458851	26529	3.1	6799	3859	Yes	7	Bovidae,Canidae,Cervidae,Equidae,Hyaenidae,Rhinocerotidae,Ursidae	1557	0.229	43.3	37.5-49.2	32.9	27.4-38.7	167	0.025	53.6	33.9-72.5	36.7	19.9-56.1	254	0.037	51	36.3-65.6	34.1	20.1-50.6	-	-	-	-	-	-	-	-	-	-	-	-
Denisova Cave, Russia	Impregnated Sediment Block - Left Over DCE5	SP9929_2	Grid Sampling 2	2.1	Micro	automated silica-based	A27990	4600000000	2190000000	0.8742	B33785	173779	6936	3.2	1524	1345	Yes	6	Bovidae,Canidae,Cervidae,Hyaenidae,Rhinocerotidae,Ursidae	140	0.092	40	19.1-63.9	42.9	21.8-66.0	617	0.405	50.4	41.5-59.2	37.9	29.3-47.1	207	0.136	54.8	36.0-72.7	24	9.4-45.1	-	-	-	-	-	-	-	-	-	-	-	-
Denisova Cave, Russia	Impregnated Sediment Block - Left Over DCE5	SP9929_3	Grid Sampling 3	41.6	Macro	automated silica-based	A27991	1500000000	36000000	1.0322	B33786	583244	2417	9.2	973	337	Yes	5	Bovidae,Canidae,Cervidae,Hyaenidae,Ursidae	65	0.067	20	2.5-55.6	61.5	31.6-86.1	32	0.033	40	5.3-85.3	36.4	10.9-69.2	63	0.065	50	21.1-78.9	33.3	7.5-70.1	-	-	-	-	-	-	-	-	-	-	-	-
Denisova Cave, Russia	Impregnated Sediment Block - Left Over DCE5	SP9929_4	Grid Sampling 4	6.1	Micro	automated silica-based	A27992	6080000000	996000000	0.869	B33787	343717	10052	4.5	2481	2176	Yes	9	Bovidae,Canidae,Cervidae,Elephantidae,Equidae,Felidae,Hyaenidae,Rhinocerotidae,Ursidae	428	0.173	54.7	43.5-65.4	34.6	24.2-46.2	146	0.059	38.5	20.2-59.4	52.2	30.6-73.2	223	0.09	51.1	36.1-65.9	35.3	22.4-49.9	-	-	-	-	-	-	223	0.09	60	43.3-75.1	48.6	31.9-65.6
Denisova Cave, Russia	Impregnated Sediment Block - Left Over DCE5	SP9929_5	Grid Sampling 5	36.7	Macro	automated silica-based	A27993	9530000000	260000000	0.404	B33788	285949	12594	3.1	2280	2236	Yes	9	Bovidae,Canidae,Cervidae,Elephantidae,Equidae,Hominidae,Hyaenidae,Rhinocerotidae,Ursidae	580	0.254	44	32.5-55.9	37.1	25.2-50.3	222	0.097	61.1	43.5-76.9	27.9	15.3-43.7	429	0.188	43.4	32.5-54.7	37.2	26.5-48.9	-	-	-	-	-	-	48	0.021	50	18.7-81.3	81.2	54.4-96.0
Denisova Cave, Russia	Impregnated Sediment Block - Left Over DCE5	SP9929_6	Grid Sampling 6	8.1	Micro	automated silica-based	A27994	3740000000	462000000	0.8144	B33789	368622	12264	5.2	1357	1179	Yes	5	Bovidae,Cervidae,Elephantidae,Hyaenidae,Ursidae	140	0.103	45.5	24.4-67.8	54.2	32.8-74.4	-	-	-	-	-	-	98	0.072	58.3	36.6-77.9	50	23.0-77.0	-	-	-	-	-	-	52	0.038	37.5	8.5-75.5	55.6	21.2-86.3
Denisova Cave, Russia	Impregnated Sediment Block - Left Over DCE5	SP9929_7	Grid Sampling 7	26.6	Macro	automated silica-based	A27995	4070000000	153000000	0.4492	B33790	328503	9320	5	1647	1055	Yes	4	Bovidae,Canidae,Cervidae,Hyaenidae	317	0.192	37.9	26.2-50.7	25	12.1-42.2	83	0.05	43.8	19.8-70.1	26.7	7.8-55.1	195	0.118	55.3	38.3-71.4	50	32.9-67.1	-	-	-	-	-	-	-	-	-	-	-	-
Denisova Cave, Russia	Impregnated Sediment Block - Left Over DCE5	SP9929_8	Grid Sampling 8	1.5	Micro	automated silica-based	A27996	918000000	612000000	0.7619	B33791	228130	1877	7.4	651	247	Yes	5	Bovidae,Cervidae,Equidae,Hyaenidae,Ursidae	45	0.069	85.7	42.1-99.6	60	14.7-94.7	-	-	-	-	-	-	67	0.103	63.6	30.8-89.1	33.3	14.6-57.0	-	-	-	-	-	-	-	-	-	-	-	-
Denisova Cave, Russia	Impregnated Sediment Block - Left Over DCE5	SP9929_9	Grid Sampling 9	20.4	Macro	automated silica-based	A27997	11300000000	552000000	0.6201	B33792	180995	9209	2.7	1252	1197	Yes	8	Bovidae,Canidae,Cervidae,Cricetidae,Elephantidae,Equidae,Hyaenidae,Ursidae	315	0.252	54.9	40.3-68.9	34.8	21.4-50.2	61	0.049	45.5	16.7-76.6	35.7	12.8-64.9	261	0.208	48.7	32.4-65.2	32.7	20.3-47.1	67	0.054	58.3	27.7-84.8	35.3	14.2-61.7	35	0.028	22.2	2.8-60.0	50	11.8-88.2
Denisova Cave, Russia	Impregnated Sediment Block - Left Over DCE5	SP9929_10	Grid Sampling 10	3.4	Micro	automated silica-based	A27998	1240000000	365000000	0.9254	B33793	262754	7285	4.9	1571	1431	Yes	2	Bovidae,Hyaenidae	1248	0.794	38.9	33.1-44.9	39.5	33.4-45.9	-	-	-	-	-	-	-	-	-	-	-	-	-	-	-	-	-	-	-	-	-	-	-	-
Denisova Cave, Russia	Impregnated Sediment Block - Left Over DCE5	SP9929_11	Grid Sampling 11	26.5	Macro	automated silica-based	A27999	1580000000	59500000	0.4886	B33794	191258	2865	6.2	609	500	Yes	7	Bovidae,Cervidae,Hyaenidae,Elephantidae,Equidae,Rhinocerotidae,Ursidae	92	0.151	47.1	23.0-72.2	45	23.1-68.5	-	-	-	-	-	-	109	0.179	66.7	44.7-84.4	23.8	8.2-47.2	-	-	-	-	-	-	10	0.016	100	15.8-100.0	25	0.6-80.6
Denisova Cave, Russia	Impregnated Sediment Block - Left Over DCE5	SP9929_12	Grid Sampling 12	1.7	Micro	automated silica-based	A28000	923000000	543000000	0.9688	B33795	250906	4837	5	1566	1427	Yes	3	Cervidae,Hyaenidae,Ursidae	-	-	-	-	-	-	-	-	-	-	-	-	1317	0.841	51.9	46.0-57.9	42.9	36.9-49.1	-	-	-	-	-	-	-	-	-	-	-	-
Denisova Cave, Russia	Impregnated Sediment Block - Left Over DCE5	SP9929_13	Grid Sampling 13	31	Macro	automated silica-based	A28001	9890000000	319000000	0.4831	B33796	635813	28582	3.8	2836	2836	Yes	3	Bovidae,Cervidae,Hyaenidae	69	0.024	69.2	38.6-90.9	44.4	13.7-78.8	-	-	-	-	-	-	108	0.038	61.9	38.4-81.9	38.5	20.2-59.4	-	-	-	-	-	-	-	-	-	-	-	-
Denisova Cave, Russia	Impregnated Sediment Block - Left Over DCE5	SP9929_14	Grid Sampling 14	3.1	Micro	automated silica-based	A28002	869000000	280000000	0.8287	B33797	868764	4203	11.1	1358	1038	Yes	4	Bovidae,Cervidae,Hyaenidae,Rhinocerotidae	785	0.578	51.1	43.5-58.7	44.1	36.6-51.7	-	-	-	-	-	-	40	0.029	44.4	13.7-78.8	42.9	9.9-81.6	-	-	-	-	-	-	-	-	-	-	-	-
Denisova Cave, Russia	Impregnated Sediment Block - Left Over DCE5	SP9929_15	Grid Sampling 15	29.2	Macro	automated silica-based	A28003	1600000000	54600000	0.3645	B33798	310997	5313	7.3	1359	877	Yes	6	Bovidae,Canidae,Cervidae,Elephantidae,Hyaenidae,Ursidae	152	0.112	54.2	32.8-74.4	50	33.4-66.6	83	0.061	35.7	12.8-64.9	36.4	10.9-69.2	184	0.135	52.6	35.8-69.0	29.3	16.1-45.5	-	-	-	-	-	-	26	0.019	50	6.8-93.2	50	11.8-88.2
Denisova Cave, Russia	Impregnated Sediment Block - Left Over DCE5	SP9929_16	Grid Sampling 16	5.6	Micro	automated silica-based	A28004	1820000000	325000000	0.7076	B33799	269392	3666	6	1053	923	Yes	3	Bovidae,Canidae,Hominidae	471	0.447	50.8	37.9-63.6	37.8	27.3-49.2	55	0.052	60	26.2-87.8	30	6.7-65.2	-	-	-	-	-	-	-	-	-	-	-	-	-	-	-	-	-	-
Denisova Cave, Russia	Impregnated Sediment Block - Left Over DCE5	SP9929_17	Grid Sampling 17	26.2	Macro	automated silica-based	A28005	4740000000	181000000	0.538	B33800	298395	10997	4.1	2447	1351	Yes	5	Bovidae,Canidae,Cervidae,Hyaenidae,Ursidae	160	0.065	52.9	35.1-70.2	38.2	22.2-56.4	187	0.076	60.5	43.4-76.0	48.3	29.4-67.5	83	0.034	46.2	19.2-74.9	43.8	19.8-70.1	-	-	-	-	-	-	-	-	-	-	-	-
Denisova Cave, Russia	Impregnated Sediment Block - Left Over DCE5	SP9929_18	Grid Sampling 18	2.6	Micro	automated silica-based	A28006	469000000	181000000	1.0169	B33801	323922	968	7.7	466	0	No	0	-	-	-	-	-	-	-	-	-	-	-	-	-	-	-	-	-	-	-	-	-	-	-	-	-	-	-	-	-	-	-
Denisova Cave, Russia	Impregnated Sediment Block - Left Over DCE5	SP9929_19	Grid Sampling 19	29.3	Macro	automated silica-based	A28007	2490000000	85100000	0.5819	B33802	110348	2486	3.6	1262	227	Yes	3	Cervidae,Hyaenidae,Ursidae	-	-	-	-	-	-	-	-	-	-	-	-	149	0.118	45.7	28.8-63.4	48.5	30.8-66.5	-	-	-	-	-	-	-	-	-	-	-	-
Denisova Cave, Russia	Impregnated Sediment Block - Left Over DCE5	SP9929_20	Grid Sampling 20	1.8	Micro	automated silica-based	A28011	653000000	363000000	0.8096	B33803	487779	1810	9.7	611	253	Yes	3	Bovidae,Cervidae,Hyaenidae	97	0.159	74.1	53.7-88.9	54.2	32.8-74.4	-	-	-	-	-	-	34	0.056	60	26.2-87.8	20	0.5-71.6	-	-	-	-	-	-	-	-	-	-	-	-
Denisova Cave, Russia	Impregnated Sediment Block - Left Over DCE5	SP9929_21	Grid Sampling 21	32	Macro	automated silica-based	A28012	1160000000	36100000	0.2457	B33804	311035	4385	6.6	2184	1533	Yes	4	Bovidae,Canidae,Hyaenidae,Rhinocerotidae	70	0.032	46.7	21.3-73.4	33.3	7.5-70.1	1348	0.617	55	49.1-60.8	40.4	34.8-46.2	-	-	-	-	-	-	-	-	-	-	-	-	-	-	-	-	-	-
Denisova Cave, Russia	Impregnated Sediment Block - Left Over DCE5	SP9929_22	Grid Sampling 22	2.8	Micro	automated silica-based	A28013	773000000	276000000	0.8081	B33805	307654	350	8.1	106	0	No	0	-	-	-	-	-	-	-	-	-	-	-	-	-	-	-	-	-	-	-	-	-	-	-	-	-	-	-	-	-	-	-
Denisova Cave, Russia	Impregnated Sediment Block - Left Over DCE5	SP9929_23	Grid Sampling 23	36.3	Macro	automated silica-based	A28014	5930000000	163000000	1.0035	B33806	163603	788	4.1	530	0	No	0	-	-	-	-	-	-	-	-	-	-	-	-	-	-	-	-	-	-	-	-	-	-	-	-	-	-	-	-	-	-	-
Denisova Cave, Russia	Impregnated Sediment Block - Left Over DCE5	SP9929_24	Grid Sampling 24	2.5	Micro	automated silica-based	A28015	1070000000	429000000	1.0786	B33807	270708	373	6	318	0	No	0	-	-	-	-	-	-	-	-	-	-	-	-	-	-	-	-	-	-	-	-	-	-	-	-	-	-	-	-	-	-	-
Denisova Cave, Russia	Impregnated Sediment Block - Left Over DCE5	ENC	Extraction Negative Control	NA	ENC	automated silica-based	A28016	123000000	123000000	1.1056	B33808	92541	26	5.2	20	0	No	0	-	-	-	-	-	-	-	-	-	-	-	-	-	-	-	-	-	-	-	-	-	-	-	-	-	-	-	-	-	-	-
Denisova Cave, Russia	Impregnated Sediment Block - Left Over DCE5	ENC	Extraction Negative Control	NA	ENC	automated silica-based	A28081	132000000	132000000	1.0357	B33869	142005	31	6.6	24	0	No	0	-	-	-	-	-	-	-	-	-	-	-	-	-	-	-	-	-	-	-	-	-	-	-	-	-	-	-	-	-	-	-
ENC= Extraction Negative Control
ID:Identificator
L = Sequence length
MQ = Map Quality
seq = sequences
C to T freq = C to T mismatches frequency
95% CI C to T freq = Binomial confidence interval of the C to T mismatches frequency
NA = Not Applicable
[truncated: 36 more columns]
