# Supplementary material for: Microstratigraphic preservation of ancient faunal and hominin DNA in Pleistocene cave sediments
Source: Proc Natl Acad Sci U S A. 2021 Dec 27;119(1):e2113666118. doi: 10.1073/pnas.2113666118 (PMC8740756; doi:10.1073/pnas.2113666118)
Supplement: Supplementary File [file pnas.2113666118.sd03.xlsx]

## Sheet: Aşıklı Höyük
Site	Sample type	Sample Lab ID	Input material for DNA extraction (mg)	Comments	Extraction protocol	Single stranded library lab ID	Number of molecules in library	Library preparation efficiency	Mammalian mtDNA capture library ID	Nbr of sequenced molecules	Mapped unique seq L>=35 MQ>=25	Duplication rate	Unique seq assigned to a taxa L>=35 MQ>=25	Ancient mammalian DNA identified	Nbr of ancient taxa identified	Leporidae
																nbr of seq.	percent of seq.	5' C to T freq.	95% CI 5' C to T freq.	3' C to T freq.	95% CI 3' C to T freq.
Aşıklı Höyük, Turkey	Impregnated coprolite - AH coprolite Big piece	SP6126	20.6	Screening, subsample 1	automated silica-based	A21243	9900000000	0.992	B26763	348533	22478	2	9077	No	0	-	-	-	-	-	-
Aşıklı Höyük, Turkey	Impregnated coprolite - AH coprolite Small piece	SP6126	31.5	Screening, subsample 2	automated silica-based	A21244	270000000	0.834	B26764	368682	2573	15.1	1617	Yes	1	32	0.02	60	14.7-94.7	60	14.7-94.7
ID:Identifier
L = Sequence length
MQ = Map Quality
seq = sequences
C to T freq = C to T mismatches frequency
95% CI C to T freq = 95% Binomial confidence interval of the C to T mismatches frequency

## Sheet: Bizmoune
Site	Sample type	Sample Lab ID	Input material for DNA extraction (mg)	Comments	Extraction protocol	Single stranded library lab ID	Number of molecules in library	Library preparation efficiency	Mammalian mtDNA capture library ID	Nbr of sequenced molecules	Mapped unique seq L>=35 MQ>=25	Duplication rate	Unique seq assigned to a taxa L>=35 MQ>=25	Ancient mammalian seq identified	Nbr of ancient taxa identified
Bizmoune Cave, Morocco	Impregnated Sediment Block BIZ-14_01	SP6115	35.7	Screening, subsample 1	automated silica-based	A21130	130000000	0.00438	B26753	291301	78	40.6	27	No	0
Bizmoune Cave, Morocco	Impregnated Sediment Block BIZ-14_07	SP6119	33.1	Screening, subsample 1	automated silica-based	A21132	38500000	0.0179	B26755	322300	150	28.9	102	No	0
Bizmoune Cave, Morocco	Impregnated Sediment Block BIZ-14_08	SP6121	42	Screening, subsample 1	automated silica-based	A21134	4530000000	0.221	B26757	298521	564	6.4	359	No	0
Bizmoune Cave, Morocco	Impregnated Sediment Block BIZ-14_11	SP6123	58.6	Screening, subsample 1	automated silica-based	A21136	1030000000	0.381	B26759	245758	1831	8	1223	No	0
Bizmoune Cave, Morocco	Impregnated Sediment Block BIZ-14_17	SP6125	51.2	Screening, subsample 1	automated silica-based	A21138	32100000	0.0171	B26761	368164	193	30.1	141	No	0
ID:Identifier
L = Sequence length
MQ = Map Quality
seq = sequences

## Sheet: Blombos
Site	Sample type	Sample Lab ID	Input material for DNA extraction (mg)	Comments	Extraction protocol	Single stranded library lab ID	Number of molecules in library	Library preparation efficiency	Mammalian mtDNA capture library ID	Nbr of sequenced molecules	Mapped unique seq L>=35 MQ>=25	Duplication rate	Unique seq assigned to a taxa L>=35 MQ>=25	Ancient mammalian seq identified	Nbr of ancient taxa identified
Blombos Cave, southern Cape, South Africa	Impregnated Sediment Block BBC 13-10	SP6110	53.8	Screening, subsample 1	automated silica-based	A10690	97900000	0.988	B11703	418457	1285	18.3	828	No	0
Blombos Cave, southern Cape, South Africa	Impregnated Sediment Block BBC 13-17	SP6111	75.2	Screening, subsample 1	automated silica-based	A10691	32400000	0.983	B11704	555214	2312	22.5	1709	No	0
Blombos Cave, southern Cape, South Africa	Impregnated Sediment Block BBC 25a	SP6112	74.6	Screening, subsample 1	automated silica-based	A10692	4940000	0.0381	B11705	423426	392	53.3	296	No	0
ID:Identifier
L = Sequence length
MQ = Map Quality
seq = sequences

## Sheet: Geißenklösterle
Site	Sample type	Sample Lab ID	Input material for DNA extraction (mg)	Comments	Extraction protocol	Single stranded library lab ID	Number of molecules in library	Library preparation efficiency	Mammalian mtDNA capture library ID	Nbr of sequenced molecules	Mapped unique seq L>=35 MQ>=25	Duplication rate	Unique seq assigned to a taxa L>=35 MQ>=25	Ancient mammalian seq identified	Nbr of ancient taxa identified	Ursidae
																nbr of seq.	percent of seq.	5' C to T freq.	95% CI 5' C to T freq.	3' C to T freq.	95% CI 3' C to T freq.
Geißenklösterle, Germany	Impregnated Sediment Block Geißenklösterle GH 18b (GK 48-327)	SP5024	53	Screening, subsample 1	manual silica-based	F3982	719000000	1.32	F4318	439398	1002	20.1	640	No	0	-	-	-	-	-	-
Geißenklösterle, Germany	Impregnated Sediment Block Geißenklösterle GH 18b (GK 48-327)	SP5024	53.3	Technical test - Dry Homogenization	manual silica-based	F3983	728000000	1.09	F4319	344663	1808	12.9	1481	No	0	-	-	-	-	-	-
Geißenklösterle, Germany	Impregnated Sediment Block Geißenklösterle GH 18b (GK 48-327)	SP5024	51.1	Technical test - Liquid Homogenization	manual silica-based	F3984	791000000	1.14	F4320	444025	1790	15.5	1376	No	0	-	-	-	-	-	-
Geißenklösterle, Germany	Impregnated Sediment Block Geißenklösterle GH 20 (GK 460)	SP5026	51.6	Screening, subsample 2	manual silica-based	F3985	1730000000	1.09	F4321	414647	1287	20.6	769	Yes	1	159	0.207	27.8	14.2-45.2	25	10.7-44.9
Geißenklösterle, Germany	Impregnated Sediment Block Geißenklösterle GH 20 (GK 460)	SP5026	51.9	Technical test - Dry Homogenization	manual silica-based	F3986	1460000000	1.28	F4322	440991	1234	21.1	681	No	0	-	-	-	-	-	-
Geißenklösterle, Germany	Impregnated Sediment Block Geißenklösterle GH 20 (GK 460)	SP5026	53	Technical test - Liquid Homogenization	manual silica-based	F3987	1340000000	0.907	F4323	423270	1810	18.5	1272	No	0	-	-	-	-	-	-
ID:Identifier
L = Sequence length
MQ = Map Quality
seq = sequences
C to T freq = C to T mismatches frequency
95% CI C to T freq = 95% Binomial confidence interval of the C to T mismatches frequency

## Sheet: Hohle Fels
Site	Sample type	Sample Lab ID	Input material for DNA extraction (mg)	Extraction protocol	Comments	Single stranded library lab ID	Number of molecules in library	Library preparation efficiency	Mammalian mtDNA capture library ID	Nbr of sequenced molecules	Mapped unique seq L>=35 MQ>=25	Duplication rate	Unique seq assigned to a taxa L>=35 MQ>=25	Ancient mammalian seq identified	Nbr of ancient taxa identified	Ancient taxa identified	Bovidae						Canidae						Cervidae						Elephantidae						Equidae						Felidae
																	nbr of seq.	percent of seq.	5' C to T freq.	95% CI 5' C to T freq.	3' C to T freq.	95% CI 3' C to T freq.	nbr of seq.	percent of seq.	5' C to T freq.	95% CI 5' C to T freq.	3' C to T freq.	95% CI 3' C to T freq.	nbr of seq.	percent of seq.	5' C to T freq.	95% CI 5' C to T freq.	3' C to T freq.	95% CI 3' C to T freq.	nbr of seq.	percent of seq.	5' C to T freq.	95% CI 5' C to T freq.	3' C to T freq.	95% CI 3' C to T freq.	nbr of seq.	percent of seq.	5' C to T freq.	95% CI 5' C to T freq.	3' C to T freq.	95% CI 3' C to T freq.	nbr of seq.	percent of seq.	5' C to T freq.
Hohle Fels, Germany	Impregnated Sediment Block Hohle Fels GH 9 (HF 04 1737)	SP5021	51.6	manual silica-based	Screening, subsample 1	F3976	8150000000	1.05	F4312	393074	9203	8.8	2487	Yes	6	Canidae, Elephantidae, Felidae, Hyaenidae, Rhinocerotidae, Ursidae	-	-	-	-	-	-	101	0.041	50	26.0-74.0	61.9	34.0-78.2	-	-	-	-	-	-	46	0.018	70	34.8-93.3	33.3	5.5-57.2	-	-	-	-	-	-	24	0.01	80
Hohle Fels, Germany	Impregnated Sediment Block Hohle Fels GH 9 (HF 04 1737) - Dry Homogenization	SP5021	52.7	manual silica-based	Technical test - Dry Homogenization	F3977	7350000000	1.24	F4313	420987	7309	11.1	2452	Yes	6	Canidae, Cervidae, Elephantidae, Hyaenidae, Rhinocerotidae, Ursidae	-	-	-	-	-	-	171	0.07	34.2	19.6-51.4	24.2	9.0-38.9	37	0.015	75	19.4-99.4	20	0.5-71.6	32	0.013	66.7	22.3-95.7	70	34.8-93.3	-	-	-	-	-	-	-	-	-
Hohle Fels, Germany	Impregnated Sediment Block Hohle Fels GH 9 (HF 04 1737) - Liquid Homogenization	SP5021	53.2	manual silica-based	Technical test - Liquid Homogenization	F3978	7210000000	1.4	F4314	360440	7319	9.5	2381	Yes	6	Canidae, Cervidae, Elephantidae, Hyaenidae, Rhinocerotidae, Ursidae	-	-	-	-	-	-	126	0.053	56.2	37.7-73.6	33.3	15.6-48.7	32	0.013	50	15.7-84.3	16.7	0.4-64.1	23	0.01	60	14.7-94.7	0	0.0-84.2	-	-	-	-	-	-	-	-	-
Hohle Fels, Germany	Impregnated Sediment Block Hohle Fels GH 10/11 (HF 2269) - Regular powder extraction	SP5022	52.8	manual silica-based	Screening, subsample 1	F3979	6470000000	1.01	F4315	368388	15326	5.7	5380	Yes	5	Cervidae, Elephantidae, Hyaenidae, Rhinocerotidae, Ursidae	-	-	-	-	-	-	-	-	-	-	-	-	125	0.023	38.5	13.9-68.4	60	32.3-83.7	75	0.014	58.3	21.1-78.9	31.2	11.0-58.7	-	-	-	-	-	-	-	-	-
Hohle Fels, Germany	Impregnated Sediment Block Hohle Fels GH 10/11 (HF 2269) - Dry Homogenization	SP5022	50.2	manual silica-based	Technical test - Dry Homogenization	F3980	6020000000	0.949	F4316	494817	13702	8.2	4880	Yes	7	Bovidae, Canidae, Cervidae, Elephantidae, Hyaenidae, Rhinocerotidae, Ursidae	51	0.01	50	18.7-81.3	40	16.3-67.7	53	0.011	66.7	22.3-95.7	25	5.5-57.2	134	0.027	66.7	38.4-88.2	26.1	7.5-43.7	89	0.018	54.5	28.2-71.8	52.6	24.4-71.1	-	-	-	-	-	-	-	-	-
Hohle Fels, Germany	Impregnated Sediment Block Hohle Fels GH 10/11 (HF 2269) - Liquid Homogenization	SP5022	50	manual silica-based	Technical test - Liquid Homogenization	F3981	5640000000	1.08	F4317	445861	14576	7	5869	Yes	5	Cervidae, Elephantidae, Hyaenidae, Rhinocerotidae, Ursidae	-	-	-	-	-	-	-	-	-	-	-	-	151	0.026	36.4	17.2-59.3	35	15.4-59.2	71	0.012	61.5	25.1-80.8	50	21.1-78.9	-	-	-	-	-	-	-	-	-
Hohle Fels, Germany	Impregnated Sediment Block Hohle Fels GH 10/11	SP5022	1.2	manual silica-based	Technical test - 1mm sampling spot size - AluFoil	A12597	3190000000	0.868	B15524	539833	12898	6.2	5696	Yes	5	Canidae, Equidae, Hyaenidae, Rhinocerotidae, Ursidae	-	-	-	-	-	-	226	0.04	33.3	17.0-47.6	31.4	14.6-46.3	-	-	-	-	-	-	-	-	-	-	-	-	117	0.021	54.5	28.2-71.8	30	11.9-54.3	-	-	-
Hohle Fels, Germany	Impregnated Sediment Block Hohle Fels GH 10/11	SP5022	1.2	manual silica-based	Technical test - 1mm sampling spot size - MicroPaper	A12598	3150000000	0.916	B15525	446878	27384	2.1	2518	Yes	5	Canidae, Cervidae, Equidae, Hyaenidae, Ursidae	-	-	-	-	-	-	34	0.014	25	3.2-65.1	50	11.8-88.2	63	0.025	22.2	3.6-41.4	41.2	18.4-67.1	-	-	-	-	-	-	546	0.217	46.8	38.7-55.0	43.8	35.6-52.3	-	-	-
Hohle Fels, Germany	Impregnated Sediment Block Hohle Fels GH 10/11	SP5022	1.6	manual silica-based	Technical test - 1mm sampling spot size - notebook Paper	A12602	5530000000	1	B15526	442025	24613	1.5	3058	Yes	2	Equidae, Hyaenidae	-	-	-	-	-	-	-	-	-	-	-	-	-	-	-	-	-	-	-	-	-	-	-	-	2665	0.871	40.2	36.3-44.1	31.1	27.6-34.7	-	-	-
Hohle Fels, Germany	Impregnated Sediment Block Hohle Fels GH 10/11	SP5022	1.01	manual silica-based	Technical test - 1mm sampling spot size	A12603	2700000000	0.867	B15527	633764	11274	7.2	4488	Yes	7	Bovidae, Canidae, Cervidae, Equidae, Hyaenidae, Rhinocerotidae, Ursidae	51	0.011	60	14.7-94.7	0	0.0-60.2	98	0.022	35.3	10.3-56.0	47.6	21.8-66.0	408	0.091	33.8	23.2-45.7	28.7	19.2-40.0	-	-	-	-	-	-	77	0.017	47.6	21.8-66.0	20	4.3-48.1	-	-	-
Hohle Fels, Germany	Impregnated Sediment Block Hohle Fels GH 10/11	SP5022	3.6	manual silica-based	Technical test - 2mm sampling spot size	A12604	7920000000	0.959	B15528	498016	15971	4.4	4788	Yes	5	Canidae, Cervidae, Equidae, Hyaenidae, Ursidae	-	-	-	-	-	-	285	0.06	52.5	36.1-68.5	46.6	31.7-58.5	131	0.027	52.6	24.4-71.1	55.6	30.8-78.5	-	-	-	-	-	-	102	0.021	34.8	16.4-57.3	38.1	18.1-61.6	-	-	-
Hohle Fels, Germany	Impregnated Sediment Block Hohle Fels GH 10/11	SP5022	7.8	manual silica-based	Technical test - 4mm sampling spot size	A12605	7370000000	0.677	B15529	536524	22685	3.5	6678	Yes	6	Canidae, Cervidae, Equidae, Hyaenidae, Rhinocerotidae, Ursidae	-	-	-	-	-	-	221	0.033	50	35.2-64.8	30.6	16.3-48.1	205	0.031	32.4	17.4-50.5	40	23.9-57.9	-	-	-	-	-	-	702	0.105	47.7	39.6-54.8	32.5	25.4-40.3	-	-	-
Hohle Fels, Germany	Impregnated Sediment Block Hohle Fels GH 10/11	SP5022	25	manual silica-based	Technical test - 6mm sampling spot size	A12606	14900000000	0.627	B15530	618171	27472	3.2	8026	Yes	8	Bovidae, Canidae, Cervidae, Elephantidae, Equidae, Felidae, Hyaenidae, Ursidae	88	0.011	26.7	7.8-55.1	38.5	13.9-68.4	322	0.04	40.9	27.6-52.2	54.4	40.4-65.2	188	0.023	32.3	14.2-48.0	26.1	7.5-43.7	84	0.01	60	36.1-80.9	40	16.3-67.7	336	0.042	55.1	41.2-65.7	32.2	21.8-41.7	77	0.01	35.7
Hohle Fels, Germany	Impregnated Sediment Block Hohle Fels GH 10/11	SP5022	3.1	manual silica-based	Technical test - Surface bleached (0.5%) - 1mm sampling spot size	A12610	12300000000	0.936	B15531	496491	21085	3.2	4922	Yes	7	Bovidae, Canidae, Elephantidae, Equidae, Hyaenidae, Rhinocerotidae, Ursidae	77	0.016	23.1	5.0-53.8	46.2	19.2-74.9	219	0.044	50	33.4-66.6	31.6	17.5-48.7	-	-	-	-	-	-	513	0.104	59.5	50.0-68.5	45.8	34.6-55.3	226	0.046	41.1	28.1-55.0	35.7	21.8-47.8	-	-	-
Hohle Fels, Germany	Impregnated Sediment Block Hohle Fels GH 10/11	SP5022	2.3	manual silica-based	Technical test - Surface bleached (0.5%) - 2mm sampling spot size	A12611	4600000000	1.15	B15532	511200	15627	4.8	5112	Yes	5	Canidae, Elephantidae, Hyaenidae, Rhinocerotidae, Ursidae	-	-	-	-	-	-	146	0.029	52.6	33.4-66.6	48.4	27.3-64.0	-	-	-	-	-	-	55	0.011	33.3	0.0-70.8	55.6	21.2-86.3	-	-	-	-	-	-	-	-	-
Hohle Fels, Germany	Impregnated Sediment Block Hohle Fels GH 10/11	SP5022	6.5	manual silica-based	Technical test - Surface bleached (0.5%) - 4mm sampling spot size	A12612	12100000000	0.936	B15533	463029	23338	3	7683	Yes	7	Canidae, Cervidae, Elephantidae, Equidae, Hyaenidae, Rhinocerotidae, Ursidae	-	-	-	-	-	-	137	0.018	60	38.7-78.9	65	40.8-84.6	135	0.018	41.2	18.4-67.1	32.3	14.2-48.0	87	0.011	53.8	29.9-70.1	26.7	7.8-55.1	411	0.053	42.9	32.1-54.1	27.4	18.2-38.2	-	-	-
Hohle Fels, Germany	Impregnated Sediment Block Hohle Fels GH 10/11	SP5022	15.3	manual silica-based	Technical test - Surface bleached (0.5%) - 6mm sampling spot size	A12613	7500000000	0.691	B15534	569860	26393	3.2	4882	Yes	5	Cervidae, Equidae, Hyaenidae, Rhinocerotidae, Ursidae	-	-	-	-	-	-	-	-	-	-	-	-	291	0.06	32.7	19.1-44.8	37.8	23.8-53.5	-	-	-	-	-	-	80	0.016	72.7	30.8-89.1	38.9	17.3-64.3	-	-	-
Hohle Fels, Germany	Impr. Block Hohle Fels a, Hohle Fels, Germany, LYS8096, Aliquot 1	SP5019	35.9	automated silica-based	Screening, subsample 1	A29165	1860000000	0.0965	B35885	427752	3406	8.1	1842	Yes	2	Bovidae, Canidae	1696	0.921	16.5	12.4-21.3	7.8	5.1-11.3	69	0.037	34.8	16.4-57.3	50	21.1-78.9	-	-	-	-	-	-	-	-	-	-	-	-	-	-	-	-	-	-	-	-	-
Hohle Fels, Germany	Impr. Block Hohle Fels b, Hohle Fels, Germany, LYS8097, Aliquot 1	SP5019	95.1	automated silica-based	Screening, subsample 2	A29166	3830000000	0.618	B35886	385833	4969	5.4	2919	No	0	-	-	-	-	-	-	-	-	-	-	-	-	-	-	-	-	-	-	-	-	-	-	-	-	-	-	-	-	-	-	-	-	-	-
ID:Identifier
L = Sequence length
MQ = Map Quality
seq = sequences
C to T freq = C to T mismatches frequency
95% CI C to T freq = 95% Binomial confidence interval of the C to T mismatches frequency
[truncated: 21 more columns]

## Sheet: Kebara
Site	Sample type	Sample Lab ID	Input material for DNA extraction (mg)	Comments	Extraction protocol	Single stranded library lab ID	Number of molecules in library	Library preparation efficiency	Mammalian mtDNA capture library ID	Nbr of sequenced molecules	Mapped unique seq L>=35 MQ>=25	Duplication rate	Unique seq assigned to a taxa L>=35 MQ>=25	Ancient mammalian seq identified	Nbr of ancient taxa identified
Kebara cave, Israel	Impregnated Sediment Block KEB 84-6	SP6105	90.9	Screening, subsample 1	automated silica-based	A13596	90500000	0.0201	B16306	498945	1026	34.1	732	No	0
Kebara cave, Israel	Impregnated Sediment Block KEB 86-21	SP6106	91.3	Screening, subsample 1	automated silica-based	A13597	3100000	0.00775	B16307	386831	9	36.8	0	No	0
Kebara cave, Israel	Impregnated Sediment Block KEB 06-6	SP6107	100	Screening, subsample 1	automated silica-based	A13598	152000000	0.0196	B16308	346377	787	29.3	452	No	0
Kebara cave, Israel	Impregnated Sediment Block KEB 06-6	SP6107	77.5	Screening, subsample 1	automated silica-based	A29175	242000000	0.675	B35895	1771234	165	19.7	123	No	0
Kebara cave, Israel	Impregnated Sediment Block KEB 06-6	SP6107	62.6	Screening, subsample 2	automated silica-based	A29176	128000000	0.0714	B35896	1788538	324	20.5	281	No	0
Kebara cave, Israel	Impregnated Sediment Block KEB 06-6	SP6107	82.3	Screening, subsample 3	automated silica-based	A29177	248000000	0.616	B35897	1196497	572	17.6	456	No	0
Kebara cave, Israel	Impregnated Sediment Block KEB 06-6	SP6107	75	Screening, subsample 4	automated silica-based	A29178	169000000	1.13	B35898	2883588	1607	21	1259	No	0
ID:Identifier
L = Sequence length
MQ = Map Quality
seq = sequences

## Sheet: Klasies River
Site	Sample type	Sample Lab ID	Input material for DNA extraction (mg)	Comments	Extraction protocol	Single stranded library lab ID	Number of molecules in library	Library preparation efficiency	Mammalian mtDNA capture library ID	Nbr of sequenced molecules	Mapped unique seq L>=35 MQ>=25	Duplication rate	Unique seq assigned to a taxa L>=35 MQ>=25	Ancient mammalian seq identified	Nbr of ancient taxa identified
Klasies River Mouth, Cape province, South Africa	Impregnated Sediment Block KRM-13-05A	SP6035	28.1	Screening, subsample 1	automated silica-based	A21214	52100000	0.0317	B26742	276196	317	17.8	255	No	0
Klasies River Mouth, Cape province, South Africa	Impregnated Sediment Block KRM-13-08A	SP6038	39	Screening, subsample 1	automated silica-based	A21216	71300000	0.464	B26744	319128	4359	10.4	3530	No	0
Klasies River Mouth, Cape province, South Africa	Impregnated Sediment Block KRM-13-11	SP6042	45.9	Screening, subsample 1	automated silica-based	A21218	36200000	N/A	B26746	279000	242	5.2	37	No	0
Klasies River Mouth, Cape province, South Africa	Impregnated Sediment Block KRM-13-17	SP6049	59.4	Screening, subsample 1	automated silica-based	A21222	120000000	1.18	B26749	315243	1245	16.9	957	No	0
Klasies River Mouth, Cape province, South Africa	Impregnated Sediment Block KRM-13-19	SP6053	49.5	Screening, subsample 1	automated silica-based	A21224	869000000	0.997	B26751	274140	6328	5.4	4582	No	0
Klasies River Mouth, Cape province, South Africa	Impregnated Sediment Block KRM-13-17	SP6049	52.7	Screening, subsample 2	automated silica-based	A29167	633000000	0.158	B35887	680781	163	12.9	131	No	0
Klasies River Mouth, Cape province, South Africa	Impregnated Sediment Block KRM-13-17	SP6049	53.2	Screening, subsample 3	automated silica-based	A29168	227000000	0.00489	B35888	472034	19	11.4	15	No	0
Klasies River Mouth, Cape province, South Africa	Impregnated Sediment Block KRM-13-17	SP6049	32.4	Screening, subsample 4	automated silica-based	A29169	124000000	0.0148	B35889	927821	53	19.6	41	No	0
Klasies River Mouth, Cape province, South Africa	Impregnated Sediment Block KRM-13-17	SP6049	49.9	Screening, subsample 5	automated silica-based	A29170	185000000	0.242	B35890	1813227	303	19.4	257	No	0
ID:Identifier
L = Sequence length
MQ = Map Quality
seq = sequences

## Sheet: Klipdrift Shelter
Site	Sample type	Sample Lab ID	Input material for DNA extraction (mg)	Comments	Extraction protocol	Single stranded library lab ID	Number of molecules in library	Library preparation efficiency	Mammalian mtDNA capture library ID	Nbr of sequenced molecules	Mapped unique seq L>=35 MQ>=25	Duplication rate	Unique seq assigned to a taxa L>=35 MQ>=25	Ancient mammalian seq identified	Nbr of ancient taxa identified
Klipdrift Shelter, southern Cape, South Africa	Impregnated Sediment Block KDS 14-03	SP6108	54	Screening, subsample 1	automated silica-based	A10688	40000000	0.166	B11701	399766	1792	21.9	1381	No	0
Klipdrift Shelter, southern Cape, South Africa	Impregnated Sediment Block KDS 14-05	SP6109	43.6	Screening, subsample 1	automated silica-based	A10689	5160000	0.00774	B11702	457440	337	52.9	294	No	0
ID:Identifier
L = Sequence length
MQ = Map Quality
seq = sequences

## Sheet: La Ferrassie
Site	Sample type	Sample Lab ID	Input material for DNA extraction (mg)	Comments	Extraction protocol	Single stranded library lab ID	Number of molecules in library	Library preparation efficiency	Mammalian mtDNA capture library ID	Nbr of sequenced molecules	Mapped unique seq L>=35 MQ>=25	Duplication rate	Unique seq assigned to a family L>=35 MQ>=25	Ancient mammalian seq identified	Nbr of ancient taxa identified	Ancient taxa identified	Bovidae						Canidae						Cervidae						Cricetidae						Equidae						Hominidae
																	nbr of seq.	percent of seq.	5' C to T freq.	95% CI 5' C to T freq.	3' C to T freq.	95% CI 3' C to T freq.	nbr of seq.	percent of seq.	5' C to T freq.	95% CI 5' C to T freq.	3' C to T freq.	95% CI 3' C to T freq.	nbr of seq.	percent of seq.	5' C to T freq.	95% CI 5' C to T freq.	3' C to T freq.	95% CI 3' C to T freq.	nbr of seq.	percent of seq.	5' C to T freq.	95% CI 5' C to T freq.	3' C to T freq.	95% CI 3' C to T freq.	nbr of seq.	percent of seq.	5' C to T freq.	95%CI 5' C to T freq.	3' C to T freq.	95% CI 3' C to T freq.	nbr of seq.	percent of seq.	5' C to T freq.
La Ferrassie, Vezere valley, France	Impregnated Sediment Block - LAF_300 La Ferrassie	SP5711	48.8	Screening, subsample 1	automated silica-based	A10213	202000000	0.418	B11325	283203	2638	10.2	1928	Yes	1	Hyaenidae	-	-	-	-	-	-	-	-	-	-	-	-	-	-	-	-	-	-	-	-	-	-	-	-	-	-	-	-	-	-	-	-	-
La Ferrassie, Vezere valley, France	Impregnated Sediment Block - LAF_302/1 La Ferrassie	SP5714	47.2	Screening, subsample 1	automated silica-based	A10216	1430000000	0.432	B11326	245300	1942	7.8	1443	No	0	-	-	-	-	-	-	-	-	-	-	-	-	-	-	-	-	-	-	-	-	-	-	-	-	-	-	-	-	-	-	-	-	-	-
La Ferrassie, Vezere valley, France	Impregnated Sediment Block - LAF_302/2 La Ferrassie	SP5715	69.6	Screening, subsample 1	automated silica-based	A10217	504000000	0.866	B11327	357337	2067	12.9	1357	Yes	1	Equidae	-	-	-	-	-	-	-	-	-	-	-	-	-	-	-	-	-	-	-	-	-	-	-	-	43	0.032	90	59.6-98.2	92.3	66.7-98.6	-	-	-
La Ferrassie, Vezere valley, France	Impregnated Sediment Block - LAF_305 La Ferrassie	SP5720	56.3	Screening, subsample 1	automated silica-based	A10222	422000000	0.882	B11328	227109	1011	12.8	462	Yes	3	Bovidae, Cervidae, Hyaenidae	155	0.335	53.1	36.4-69.1	64.9	48.8-78.2	-	-	-	-	-	-	7	0.015	100	20.7-100.0	100	34.2-100.0	-	-	-	-	-	-	-	-	-	-	-	-	-	-	-
La Ferrassie, Vezere valley, France	Impregnated Sediment Block - LAF_311 La Ferrassie	SP5727	59.7	Screening, subsample 1	automated silica-based	A10229	376000000	0.165	B11329	283824	1328	17	501	Yes	3	Bovidae, Equidae, Hyaenidae	25	0.05	62.5	30.6-86.3	50	18.8-81.2	-	-	-	-	-	-	-	-	-	-	-	-	-	-	-	-	-	-	16	0.032	50	15.0-85.0	100	43.8-100.0	-	-	-
La Ferrassie, Vezere valley, France	Impregnated Sediment Block - LAF_314 La Ferrassie	SP5730	51.4	Screening, subsample 1	automated silica-based	A10232	275000000	0.0271	B11330	269462	3917	10	1439	Yes	5	Bovidae, Canidae, Cervidae, equidae, Hyaenidae	1115	0.775	52.6	46.4-58.7	38.1	32.3-44.2	35	0.024	80	49.0-94.3	71.4	25.0-84.2	89	0.062	73.9	53.5-87.5	50	28.0-72.0	-	-	-	-	-	-	28	0.019	66.7	30.0-90.3	62.5	30.6-86.3	-	-	-
La Ferrassie, Vezere valley, France	Impregnated Sediment Block - LAF_322/1 La Ferrassie	SP5740	73.5	Screening, subsample 1	automated silica-based	A10244	474000000	0.875	B11332	294572	1451	15.9	461	Yes	2	Bovidae, Hyaenidae	253	0.549	57.1	39.9-68.8	49.1	36.6-61.7	-	-	-	-	-	-	-	-	-	-	-	-	-	-	-	-	-	-	-	-	-	-	-	-	-	-	-
La Ferrassie, Vezere valley, France	Impregnated Sediment Block - LAF_322/2 La Ferrassie	SP5741	78.3	Screening, subsample 1	automated silica-based	A10245	480000000	1.17	B11333	246194	1983	10.9	705	Yes	3	Bovidae, Cricetidae, Hyaenidae	81	0.115	60	38.7-78.1	68.4	41.0-80.9	-	-	-	-	-	-	-	-	-	-	-	-	24	0.034	57.1	15.8-75.0	66.7	20.8-93.9	-	-	-	-	-	-	-	-	-
La Ferrassie, Vezere valley, France	Impregnated Sediment Block - LAF_404 La Ferrassie	SP5743	47	Screening, subsample 1	automated silica-based	A10247	272000000	0.636	B11334	339526	7526	6.2	6048	No	0	-	-	-	-	-	-	-	-	-	-	-	-	-	-	-	-	-	-	-	-	-	-	-	-	-	-	-	-	-	-	-	-	-	-
La Ferrassie, Vezere valley, France	Impregnated Sediment Block - LAF_406/3 La Ferrassie	SP5748	50.2	Screening, subsample 1	automated silica-based	A10252	501000000	0.437	B11335	387863	1934	16.4	604	Yes	6	Bovidae, Cervidae, Equidae, Hominidae, Hyaenidae, Ursidae	118	0.195	60	42.3-75.4	56.5	36.8-74.4	-	-	-	-	-	-	61	0.101	64.7	41.3-82.7	26.7	10.9-52.0	-	-	-	-	-	-	24	0.04	60	23.1-88.2	42.9	15.8-75.0	286	0.474	35.3
La Ferrassie, Vezere valley, France	Impregnated Sediment Block - LAF_406/4 La Ferrassie	SP5749	53.7	Screening, subsample 1	automated silica-based	A10253	292000000	0.481	B11336	323004	3068	12.2	1806	Yes	4	Bovidae, Equidae, Bovidae	294	0.163	74.7	64.4-82.8	67.1	54.0-75.8	-	-	-	-	-	-	-	-	-	-	-	-	-	-	-	-	-	-	22	0.012	100	51.0-100.0	42.9	15.8-75.0	-	-	-
La Ferrassie, Vezere valley, France	Impregnated Sediment Block - LAF_407/1 La Ferrassie	SP5750	70.8	Screening, subsample 1	automated silica-based	A10254	518000000	0.414	B11337	365210	2700	12.6	1189	Yes	6	Bovidae, Canidae, Cervidae, Equidae, Hyaenidae, Ursidae	123	0.103	56.8	40.9-71.3	58.6	37.5-71.6	73	0.061	30.8	12.7-57.6	33.3	10.9-52.0	60	0.05	83.3	46.8-91.1	50	23.7-76.3	-	-	-	-	-	-	57	0.048	61.5	29.1-76.8	90.9	52.3-94.9	-	-	-
La Ferrassie, Vezere valley, France	Impregnated Sediment Block - LAF_407/2 La Ferrassie	SP5751	70.1	Screening, subsample 1	automated silica-based	A10255	259000000	0.527	B11338	394791	4479	9.8	3230	Yes	1	Hyaenidae	-	-	-	-	-	-	-	-	-	-	-	-	-	-	-	-	-	-	-	-	-	-	-	-	-	-	-	-	-	-	-	-	-
La Ferrassie, Vezere valley, France	Impregnated Sediment Block - LAF_414/R La Ferrassie	SP5765	50.9	Screening, subsample 1	automated silica-based	A10271	90700000	1.04	B11339	332682	604	21.5	344	Yes	1	Bovidae	21	0.061	80	37.6-96.4	66.7	20.8-93.9	-	-	-	-	-	-	-	-	-	-	-	-	-	-	-	-	-	-	-	-	-	-	-	-	-	-	-
ID:Identifier
L = Sequence length
MQ = Map Quality
seq = sequences
C to T freq = C to T mismatches frequency
95% CI C to T freq = 95% Binomial confidence interval of the C to T mismatches frequency
[truncated: 15 more columns]

## Sheet: Pech de lAzé
Site	Sample type	Sample Lab ID	Input material for DNA extraction (mg)	Comments	Extraction protocol	Single stranded library lab ID	Number of molecules in library	Library preparation efficiency	Mammalian mtDNA capture library ID	Nbr of sequenced molecules	Mapped unique seq L>=35 MQ>=25	Duplication rate	Unique seq assigned to a family L>=35 MQ>=25	Ancient mammalian seq identified	Nbr of ancient taxa identified
Pech de l'Azé IV, France	Impregnated Sediment Block - PDA4 207	SP6104	78.2	Screening, subsample 1	automated silica-based	A13590	118000000	0.0112	B16303	309748	1477	17.1	1074	No	0
Pech de l'Azé IV, France	Impregnated Sediment Block - PDA4 207	SP6104	65.8	Screening, subsample 2	automated silica-based	A29171	3580000000	0.923	B35891	314264	315	6.5	256	No	0
Pech de l'Azé IV, France	Impregnated Sediment Block - PDA4 207	SP6104	54.4	Screening, subsample 3	automated silica-based	A29172	469000000	0.51	B35892	1004470	2410	17.2	1987	No	0
Pech de l'Azé IV, France	Impregnated Sediment Block - PDA4 207	SP6104	95.7	Screening, subsample 4	automated silica-based	A29173	345000000	0.004	B35893	353660	31	14.9	24	No	0
Pech de l'Azé IV, France	Impregnated Sediment Block - PDA4 207	SP6104	50.1	Screening, subsample 5	automated silica-based	A29174	109000000	NA	B35894	457329	6	18.9	0	No	0
ID:Identifier
L = Sequence length
MQ = Map Quality
seq = sequences

[truncated: 2 more sheets: Schöningen, Sierra Diablo]
