# Supplementary material for: Microstratigraphic preservation of ancient faunal and hominin DNA in Pleistocene cave sediments
Source: Proc Natl Acad Sci U S A. 2021 Dec 27;119(1):e2113666118. doi: 10.1073/pnas.2113666118 (PMC8740756; doi:10.1073/pnas.2113666118)
Supplement: Supplementary File [file pnas.2113666118.sd04.xlsx]

## Sheet: Feuil1
Site	Impregnated Sediment Block	MicroFeature	Sample Lab ID	Input material for DNA extraction (mg)	Extraction protocol	Single stranded library lab ID	Number of molecules in library	Number of molecules in library / mg of input material	Library preparation efficiency	Mammalian mtDNA capture library ID	Nbr of sequenced molecules	Mapped unique seq L>=35 MQ>=25	Duplication rate	Unique seq assigned to a family L>=35 MQ>=25	Ancient mammalian seq identified	Unique seq assigned to an ancient family L>=35 MQ>=25	Nbr of ancient families identified	Ancient taxa identified	Bovidae						Canidae						Cervidae						Cricetidae						Elephantidae						Equidae
																			nbr of seq.	percent of seq.	5' C to T freq.	95% CI 5' C to T freq.	3' C to T freq.	95% CI 3' C to T freq.	nbr of seq.	percent of seq.	5' C to T freq.	95% CI 5' C to T freq.	3' C to T freq.	95% CI 3' C to T freq.	nbr of seq.	percent of seq.	5' C to T freq.	95% CI 5' C to T freq.	3' C to T freq.	95% CI 3' C to T freq.	nbr of seq.	percent of seq.	5' C to T freq.	95% CI 5' C to T freq.	3' C to T freq.	95% CI 3' C to T freq.	nbr of seq.	percent of seq.	5' C to T freq.	95% CI 5' C to T freq.	3' C to T freq.	95% CI 3' C to T freq.	nbr of seq.
Denisova Cave, Russia	DCM1B	coprolite	SP8073-1	1.3	automated silica-based	A15112	10238750000	7875961538	1.24	B16859	349127	21939	1.8	2687	Yes	2228	2	Equidae,Hyaenidae,	-	-	-	-	-	-	-	-	-	-	-	-	-	-	-	-	-	-	-	-	-	-	-	-	-	-	-	-	-	-	1766
Denisova Cave, Russia	DCM1B	coprolite	SP8073-2	0.8	automated silica-based	A15118	1276000000	1595000000	0.5	B16862	378327	13758	3.4	6806	Yes	1061	2	Bovidae,Hyaenidae,	877	0.129	38.2	30.3-45.2	30.6	23.3-37.5	-	-	-	-	-	-	-	-	-	-	-	-	-	-	-	-	-	-	-	-	-	-	-	-	-
Denisova Cave, Russia	DCM1B	coprolite	SP8073-3	2.2	automated silica-based	A15070	634000000	288181818	0.48	B16816	389573	6007	7.6	1612	Yes	1284	3	Equidae,Hyaenidae,Ursidae,	-	-	-	-	-	-	-	-	-	-	-	-	-	-	-	-	-	-	-	-	-	-	-	-	-	-	-	-	-	-	1041
Denisova Cave, Russia	DCM1B	coprolite	SP8073-4	2.1	automated silica-based	A15071	2160750000	1028928571	0.62	B16817	432956	15580	3.9	2275	Yes	1922	4	Bovidae,Canidae,Equidae,Hyaenidae,	319	0.14	39.2	28.0-51.2	14.7	7.3-25.4	33	0.015	40	16.3-67.7	22.2	0.3-48.2	-	-	-	-	-	-	-	-	-	-	-	-	-	-	-	-	-	-	162
Denisova Cave, Russia	DCM1B	coprolite	SP8073-5	2.6	automated silica-based	A15072	5806250000	2233173077	0.92	B16818	448192	16827	3.6	2946	Yes	2409	3	Bovidae,Equidae,Hyaenidae,	111	0.038	42.1	16.3-61.6	30	11.9-54.3	-	-	-	-	-	-	-	-	-	-	-	-	-	-	-	-	-	-	-	-	-	-	-	-	1240
Denisova Cave, Russia	DCM1B	coprolite	SP8073-6	2	automated silica-based	A15073	2255000000	1127500000	0.64	B16819	364884	24393	2.1	3203	Yes	3049	2	Bovidae,Hyaenidae,	1553	0.485	30.2	25.1-35.0	15.6	11.8-20.1	-	-	-	-	-	-	-	-	-	-	-	-	-	-	-	-	-	-	-	-	-	-	-	-	-
Denisova Cave, Russia	DCM1B	coprolite	SP8073-7	1.4	automated silica-based	A15074	432125000	308660714	0.11	B16820	312021	2761	11.5	1047	Yes	366	3	Bovidae,Equidae,Hyaenidae,	122	0.117	46.2	26.6-66.6	24	9.4-45.1	-	-	-	-	-	-	-	-	-	-	-	-	-	-	-	-	-	-	-	-	-	-	-	-	134
Denisova Cave, Russia	DCM1B	coprolite	SP8073-8	3.7	automated silica-based	A15075	800750000	216418919	0.32	B16821	381447	4102	10.5	1428	Yes	500	3	Bovidae,Equidae,Hyaenidae,	240	0.168	41.2	27.6-55.8	32.5	18.6-49.1	-	-	-	-	-	-	-	-	-	-	-	-	-	-	-	-	-	-	-	-	-	-	-	-	48
Denisova Cave, Russia	DCM1B	coprolite	SP8073-9	2.5	automated silica-based	A15076	576000000	230400000	0.12	B16822	298619	3254	10.4	894	Yes	551	5	Bovidae,Canidae,Equidae,Hyaenidae,Rhinocerotidae,	161	0.18	48.6	31.9-65.6	26.9	9.0-43.6	28	0.031	50	15.7-84.3	15.4	1.9-45.4	-	-	-	-	-	-	-	-	-	-	-	-	-	-	-	-	-	-	77
Denisova Cave, Russia	DCM1B	coprolite	SP8073-10	5.1	automated silica-based	A15077	1739750000	341127451	0.43	B16823	343792	7328	5.9	1690	Yes	1178	4	Bovidae,Elephantidae,Equidae,Hyaenidae,	520	0.308	42.1	31.1-51.6	24.3	15.9-32.4	-	-	-	-	-	-	-	-	-	-	-	-	-	-	-	-	-	-	38	0.022	36.4	10.9-69.2	16.7	0.4-64.1	44
Denisova Cave, Russia	DCM1B	coprolite	SP8073-11	3.5	automated silica-based	A15078	476250000	136071428	0.4	B16824	305012	3326	11.4	1309	No	0	0	-	-	-	-	-	-	-	-	-	-	-	-	-	-	-	-	-	-	-	-	-	-	-	-	-	-	-	-	-	-	-	-
Denisova Cave, Russia	DCM1B	coprolite	SP8073-12	2.8	automated silica-based	A15079	5948750000	2124553571	1.04	B16825	292053	15336	2.5	1777	Yes	1533	6	Bovidae,Canidae,Cervidae,Equidae,Hyaenidae,Rhinocerotidae,	464	0.261	30.9	21.1-42.1	21.7	12.4-30.8	43	0.024	54.5	16.7-76.6	20	2.5-55.6	29	0.016	50	15.7-84.3	42.9	9.9-81.6	-	-	-	-	-	-	-	-	-	-	-	-	53
Denisova Cave, Russia	DCM1B	coprolite	SP8073-13	1.2	automated silica-based	A15080	496625000	413854167	0.56	B16826	363525	17855	2.7	12569	No	0	0	-	-	-	-	-	-	-	-	-	-	-	-	-	-	-	-	-	-	-	-	-	-	-	-	-	-	-	-	-	-	-	-
Denisova Cave, Russia	DCM1B	coprolite	SP8073-14	2.3	automated silica-based	A15081	3973750000	1727717391	0.77	B16827	421233	23211	2.6	2797	No	0	0	-	-	-	-	-	-	-	-	-	-	-	-	-	-	-	-	-	-	-	-	-	-	-	-	-	-	-	-	-	-	-	-
Denisova Cave, Russia	DCM1B	coprolite_or_bone	SP8073-15	1.8	automated silica-based	A15082	1692375000	940208333	0.43	B16828	316639	7833	5.6	1972	Yes	1557	7	Bovidae,Canidae,Cervidae,Equidae,Hyaenidae,Rhinocerotidae,Ursidae,	589	0.299	31.4	23.3-40.5	27.8	19.6-37.2	182	0.092	29.8	17.3-44.9	26.8	12.4-40.3	35	0.018	50	18.7-81.3	18.2	2.3-51.8	-	-	-	-	-	-	-	-	-	-	-	-	94
Denisova Cave, Russia	DCM1B	coprolite	SP8073-16	1.5	automated silica-based	A15083	8393750000	5595833333	0.97	B16829	355864	22856	1.7	3260	Yes	3173	3	Bovidae,Hyaenidae,Mustelidae,	2604	0.799	26.5	22.9-30.2	19.2	15.8-22.9	-	-	-	-	-	-	-	-	-	-	-	-	-	-	-	-	-	-	-	-	-	-	-	-	-
Denisova Cave, Russia	DCM1B	coprolite	SP8073-17	1.6	automated silica-based	A15084	1683750000	1052343750	0.54	B16830	335247	8798	5	2015	Yes	1362	5	Bovidae,Canidae,Equidae,Hyaenidae,Rhinocerotidae,	579	0.287	48	37.9-58.2	23.4	16.4-31.7	57	0.028	40	16.3-67.7	16.7	2.1-48.4	-	-	-	-	-	-	-	-	-	-	-	-	-	-	-	-	-	-	161
Denisova Cave, Russia	DCM1B	bone	SP8073-18	5.1	automated silica-based	A15085	2462750000	482892157	1.06	B16831	293805	18433	1.4	2745	Yes	2650	1	Bovidae,	2650	0.965	26.1	22.4-29.7	14.2	11.4-17.4	-	-	-	-	-	-	-	-	-	-	-	-	-	-	-	-	-	-	-	-	-	-	-	-	-
Denisova Cave, Russia	DCM1B	coprolite_or_bone	SP8073-19	1.2	automated silica-based	A15086	8262500000	6885416667	0.99	B16832	387086	24013	1.7	2135	Yes	2109	2	Cervidae,Hyaenidae,	-	-	-	-	-	-	-	-	-	-	-	-	865	0.405	23.5	17.6-29.2	26.1	20.4-32.5	-	-	-	-	-	-	-	-	-	-	-	-	-
Denisova Cave, Russia	DCM1B	coprolite_or_bone	SP8073-20	1.5	automated silica-based	A15087	4983750000	3322500000	1.06	B16833	447411	27139	1.6	4086	Yes	2628	2	Bovidae,Hyaenidae,	2257	0.552	28.4	24.4-32.7	18.7	15.2-22.2	-	-	-	-	-	-	-	-	-	-	-	-	-	-	-	-	-	-	-	-	-	-	-	-	-
Denisova Cave, Russia	DCM1B	coprolite_or_bone	SP8073-21	1.6	automated silica-based	A15088	3166250000	1978906250	0.95	B16834	324505	15900	2.9	2688	Yes	2499	7	Bovidae,Canidae,Cervidae,Elephantidae,Equidae,Hyaenidae,Rhinocerotidae,	1143	0.425	31.8	25.5-38.8	23.7	17.5-29.7	41	0.015	20	2.5-55.6	66.7	22.3-95.7	168	0.062	58.1	39.1-75.5	32.1	13.2-48.7	-	-	-	-	-	-	155	0.058	43.2	24.8-57.9	30.6	16.3-48.1	123
Denisova Cave, Russia	DCM1B	coprolite	SP8073-22	1.5	automated silica-based	A15089	3653750000	2435833333	0.99	B16835	353835	17347	3.1	3103	Yes	2339	4	Bovidae,Cervidae,Equidae,Hyaenidae,	302	0.097	32.7	19.9-47.5	18	8.6-31.4	-	-	-	-	-	-	150	0.048	38.7	19.2-54.6	15.4	4.4-34.9	-	-	-	-	-	-	-	-	-	-	-	-	218
Denisova Cave, Russia	DCM1B	coprolite	SP8073-23	3.3	automated silica-based	A15094	3237500000	981060606	0.65	B16838	266870	13023	3	2728	Yes	1795	4	Bovidae,Canidae,Hyaenidae,	1240	0.455	35.2	28.6-41.3	19.7	14.9-25.2	28	0.01	20	0.5-71.6	60	14.7-94.7	-	-	-	-	-	-	-	-	-	-	-	-	-	-	-	-	-	-	-
Denisova Cave, Russia	DCM1B	coprolite	SP8073-24	2.2	automated silica-based	A15095	449000000	204090909	0.07	B16839	307967	3081	10.7	1079	Yes	462	2	Bovidae,Hyaenidae,	385	0.357	37.1	24.6-48.1	31.1	20.8-42.9	-	-	-	-	-	-	-	-	-	-	-	-	-	-	-	-	-	-	-	-	-	-	-	-	-
Denisova Cave, Russia	DCM1B	coprolite	SP8073-25	1.3	automated silica-based	A15096	950000000	730769231	0.5	B16840	302834	4445	7.8	1250	Yes	853	6	Bovidae,Canidae,Cervidae,Elephantidae,Equidae,Hyaenidae,	436	0.349	37.3	25.2-47.9	25.9	15.8-35.5	36	0.029	50	15.7-84.3	18.2	2.3-51.8	34	0.027	62.5	24.5-91.5	40	12.2-73.8	-	-	-	-	-	-	42	0.034	75	34.9-96.8	36.4	10.9-69.2	56
Denisova Cave, Russia	DCM1B	inorganic	SP8073-26	6.6	automated silica-based	A15097	501000000	75900000	1.11	B16841	294559	2795	13.1	1607	Yes	250	3	Bovidae,Hyaenidae,Ursidae,	121	0.075	70	45.7-88.1	40	19.1-63.9	-	-	-	-	-	-	-	-	-	-	-	-	-	-	-	-	-	-	-	-	-	-	-	-	-
Denisova Cave, Russia	DCM1B	coprolite	SP8073-27	1.1	automated silica-based	A15098	2488500000	2262272727	0.47	B16842	322470	8452	5.1	1784	Yes	1552	5	Bovidae,Canidae,Hyaenidae,Rhinocerotidae,Ursidae,	725	0.406	37.8	29.1-47.2	27.8	19.1-36.0	70	0.039	50	24.7-75.3	23.1	5.0-53.8	-	-	-	-	-	-	-	-	-	-	-	-	-	-	-	-	-	-	-
Denisova Cave, Russia	DCM1B	coprolite_or_bone	SP8073-28	2.1	automated silica-based	A15099	1947000000	927142857	0.47	B16843	335447	5497	8	2412	Yes	1882	3	Bovidae,Cervidae,Hyaenidae,	147	0.061	38.1	18.1-61.6	28.6	11.3-52.2	1615	0.67	16.9	13.0-20.9	18.7	14.6-22.8	-	-	-	-	-	-	-	-	-	-	-	-	-	-	-	-	-	-	-
Denisova Cave, Russia	DCM1B	sediment_matrix	SP8073-29	6.2	automated silica-based	A15100	1098750000	177217742	0.03	B16847	464897	6143	8.4	1503	Yes	1243	6	Bovidae,Canidae,Elephantidae,Equidae,Hyaenidae,Rhinocerotidae,	436	0.29	15.3	7.2-27.0	20.6	10.2-30.9	38	0.025	75	19.4-99.4	20	2.5-55.6	-	-	-	-	-	-	-	-	-	-	-	-	202	0.134	37.8	23.8-53.5	29.2	17.0-44.1	215
Denisova Cave, Russia	DCM1B	sediment_matrix	SP8073-30	5.2	automated silica-based	A15101	205675000	39552885	0.01	B16848	367046	940	35.8	217	No	0	0	-	-	-	-	-	-	-	-	-	-	-	-	-	-	-	-	-	-	-	-	-	-	-	-	-	-	-	-	-	-	-	-
Denisova Cave, Russia	DCM1B	sediment_matrix	SP8073-31	8	automated silica-based	A15102	875625000	109453125	0.03	B16849	343078	4655	8.7	991	Yes	813	6	Bovidae,Cervidae,Elephantidae,Hyaenidae,Rhinocerotidae,Ursidae,	277	0.28	47.4	31.0-64.2	18.4	7.3-29.7	-	-	-	-	-	-	13	0.013	100	29.2-100.0	33.3	0.0-70.8	-	-	-	-	-	-	29	0.029	25	3.2-65.1	55.6	21.2-86.3	-
Denisova Cave, Russia	DCM1B	sediment_matrix	SP8073-32	5	automated silica-based	A15103	1374750000	274950000	0.09	B16850	355305	10080	4.6	2196	Yes	1991	3	Bovidae,Cervidae,Hyaenidae,	1563	0.712	39.4	34.4-44.5	23.1	18.8-27.9	-	-	-	-	-	-	67	0.031	37.5	18.8-59.4	31.2	11.0-58.7	-	-	-	-	-	-	-	-	-	-	-	-	-
Denisova Cave, Russia	DCM1B	inorganic	SP8073-33	5.3	automated silica-based	A15104	1216875000	229599057	1.02	B16851	341965	2348	16.1	1079	No	0	0	-	-	-	-	-	-	-	-	-	-	-	-	-	-	-	-	-	-	-	-	-	-	-	-	-	-	-	-	-	-	-	-
Denisova Cave, Russia	DCM1B	sediment_matrix	SP8073-34	6.3	automated silica-based	A15105	1471625000	233591270	0.12	B16852	442068	7455	7.2	1667	Yes	1493	7	Bovidae,Canidae,Cricetidae,Equidae,Hyaenidae,Rhinocerotidae,Ursidae,	707	0.424	43.2	33.3-51.8	29	20.5-37.0	61	0.037	36.4	10.9-69.2	9.5	0.1-23.8	-	-	-	-	-	-	26	0.016	66.7	22.3-95.7	27.3	6.0-61.0	-	-	-	-	-	-	87
Denisova Cave, Russia	DCM1B	sediment_matrix	SP8073-35	7.4	automated silica-based	A15106	3135000000	423648649	0.05	B16853	396687	24052	2.5	3107	Yes	2694	5	Bovidae,Canidae,Equidae,Hyaenidae,Talpidae,	322	0.104	31.7	16.1-45.5	19.2	8.2-30.3	32	0.01	40	12.2-73.8	33.3	0.0-70.8	-	-	-	-	-	-	-	-	-	-	-	-	-	-	-	-	-	-	46
Denisova Cave, Russia	DCM1B	sediment_matrix	SP8073-36	6.7	automated silica-based	A15107	5530000000	825373134	0.31	B16854	396534	22347	2.4	3016	Yes	2821	5	Bovidae,Canidae,Cervidae,Hyaenidae,Rhinocerotidae,	1965	0.652	34.1	29.9-38.1	24.9	21.1-29.1	47	0.016	66.7	34.9-90.1	7.7	0.0-24.7	69	0.023	0	0.0-33.6	80	28.4-99.5	-	-	-	-	-	-	-	-	-	-	-	-	-
Denisova Cave, Russia	ENC	Extraction Negative Control,	control	0	automated silica-based	A15108	156000000	156000000	NA	B16855	52193	677	9.3	472	No	0	0	-	-	-	-	-	-	-	-	-	-	-	-	-	-	-	-	-	-	-	-	-	-	-	-	-	-	-	-	-	-	-	-
Denisova Cave, Russia	ENC	Extraction Negative Control,	control	0	automated silica-based	A15109	123000000	123000000	NA	B16856	47553	476	12.2	349	No	0	0	-	-	-	-	-	-	-	-	-	-	-	-	-	-	-	-	-	-	-	-	-	-	-	-	-	-	-	-	-	-	-	-
Denisova Cave, Russia	ENC	Extraction Negative Control,	control	0	automated silica-based	A15110	168000000	168000000	NA	B16857	56878	339	17.6	243	No	0	0	-	-	-	-	-	-	-	-	-	-	-	-	-	-	-	-	-	-	-	-	-	-	-	-	-	-	-	-	-	-	-	-
Denisova Cave, Russia	ENC	Extraction Negative Control,	control	0	automated silica-based	A15111	129000000	129000000	NA	B16858	40888	297	15.9	204	No	0	0	-	-	-	-	-	-	-	-	-	-	-	-	-	-	-	-	-	-	-	-	-	-	-	-	-	-	-	-	-	-	-	-
Denisova Cave, Russia	DCM2A	coprolite	SP8074-1	1.1	automated silica-based	A15119	1788500000	1625909091	1.13	B16863	405065	9117	5.2	4551	Yes	1169	3	Bovidae,Equidae,Hyaenidae,	567	0.125	32.4	23.0-41.0	30.1	21.4-38.1	-	-	-	-	-	-	-	-	-	-	-	-	-	-	-	-	-	-	-	-	-	-	-	-	354
Denisova Cave, Russia	DCM2A	coprolite	SP8074-2	2.7	automated silica-based	A15120	3825000000	1416666667	1.01	B16864	415455	8626	5.4	2004	Yes	1393	5	Bovidae,Cervidae,Elephantidae,Equidae,Hyaenidae,	590	0.294	35.1	27.0-43.9	30.8	22.0-39.0	-	-	-	-	-	-	42	0.021	45.5	16.7-76.6	40	12.2-73.8	-	-	-	-	-	-	95	0.047	26.1	7.5-43.7	29.2	12.6-51.1	105
Denisova Cave, Russia	DCM2A	coprolite	SP8074-3	1.8	automated silica-based	A15121	1929000000	1071666667	1.09	B16865	380261	4624	8.4	1507	Yes	513	2	Bovidae,Hyaenidae,	282	0.187	39.2	24.1-51.9	23.5	12.8-37.5	-	-	-	-	-	-	-	-	-	-	-	-	-	-	-	-	-	-	-	-	-	-	-	-	-
Denisova Cave, Russia	DCM2A	coprolite	SP8074-4	1.7	automated silica-based	A15122	2850000000	1676470588	1.19	B16866	356734	8767	4.7	2717	Yes	1613	4	Bovidae,Elephantidae,Equidae,Hyaenidae,	399	0.147	32.3	19.9-43.4	44.6	29.7-56.8	-	-	-	-	-	-	-	-	-	-	-	-	-	-	-	-	-	-	822	0.303	34.1	27.5-40.2	23.6	17.5-29.6	30
Denisova Cave, Russia	DCM2A	coprolite	SP8074-5	3.2	automated silica-based	A15123	805875000	251835937	1.04	B16867	358503	4970	7.1	2673	No	0	0	-	-	-	-	-	-	-	-	-	-	-	-	-	-	-	-	-	-	-	-	-	-	-	-	-	-	-	-	-	-	-	-
Denisova Cave, Russia	DCM2A	coprolite	SP8074-6	2.6	automated silica-based	A15124	2772500000	1066346154	0.89	B16868	320458	12903	3.1	2875	Yes	2703	3	Bovidae,Canidae,Hyaenidae,	1313	0.457	26.7	22.2-31.6	25.3	20.5-29.9	1090	0.379	29.9	24.4-35.2	27.2	22.0-32.8	-	-	-	-	-	-	-	-	-	-	-	-	-	-	-	-	-	-	-
Denisova Cave, Russia	DCM2A	bone	SP8074-7	2.3	automated silica-based	A15125	2126125000	924402174	1.02	B16869	389838	5859	6	1031	Yes	614	2	Bovidae,Hyaenidae,	106	0.103	42.3	20.2-59.4	19	3.0-36.3	-	-	-	-	-	-	-	-	-	-	-	-	-	-	-	-	-	-	-	-	-	-	-	-	-
Denisova Cave, Russia	DCM2A	coprolite_or_bone	SP8074-8	1.8	automated silica-based	A15126	1168250000	649027778	0.96	B16870	403285	7913	6	2167	Yes	1584	4	Bovidae,Equidae,Hyaenidae,Rhinocerotidae,	1070	0.494	27.3	21.6-32.8	24.2	18.8-29.5	-	-	-	-	-	-	-	-	-	-	-	-	-	-	-	-	-	-	-	-	-	-	-	-	68
Denisova Cave, Russia	DCM2A	coprolite	SP8074-9	2.6	automated silica-based	A15127	757500000	291346154	1.14	B16871	422901	4892	9.6	2413	Yes	523	2	Bovidae,Rhinocerotidae,	494	0.205	31.2	21.1-42.7	29.3	20.6-39.3	-	-	-	-	-	-	-	-	-	-	-	-	-	-	-	-	-	-	-	-	-	-	-	-	-
Denisova Cave, Russia	DCM2A	bone	SP8074-10	4.5	automated silica-based	A15128	1187000000	263777778	1.04	B16872	342242	15406	3.3	6994	Yes	6643	1	Bovidae,	6643	0.95	28.1	25.8-30.4	22.6	20.4-24.8	-	-	-	-	-	-	-	-	-	-	-	-	-	-	-	-	-	-	-	-	-	-	-	-	-
Denisova Cave, Russia	DCM2A	coprolite	SP8074-11	2.5	automated silica-based	A15129	2403625000	961450000	1.04	B16873	325716	7123	5.1	1472	Yes	1188	5	Bovidae,Elephantidae,Equidae,Hyaenidae,Rhinocerotidae,	377	0.256	36.1	24.8-46.2	38.1	27.7-49.3	-	-	-	-	-	-	-	-	-	-	-	-	-	-	-	-	-	-	80	0.054	30.4	13.2-52.9	26.3	6.1-45.6	72
Denisova Cave, Russia	DCM2A	coprolite	SP8074-12	2	automated silica-based	A15130	3288750000	1644375000	1.03	B16874	436758	17293	3.5	2039	Yes	1806	3	Bovidae,Cervidae,Hyaenidae,	64	0.031	21.4	1.8-42.8	58.3	21.1-78.9	-	-	-	-	-	-	1069	0.524	25.6	19.8-32.0	21.9	16.8-27.8	-	-	-	-	-	-	-	-	-	-	-	-	-
Denisova Cave, Russia	DCM2A	coprolite	SP8074-13	1.1	automated silica-based	A15131	1510250000	1372954545	1.04	B16875	369095	5150	7.9	1788	Yes	890	4	Bovidae,Cervidae,Equidae,Hyaenidae	114	0.064	43.5	19.7-61.5	22.2	3.6-41.4	-	-	-	-	-	-	28	0.016	14.3	0.4-57.9	66.7	22.3-95.7	-	-	-	-	-	-	-	-	-	-	-	-	521
Denisova Cave, Russia	DCM2A	coprolite_or_bone	SP8074-14	2.5	automated silica-based	A15132	1816750000	726700000	1.01	B16876	395972	4254	8.5	1412	Yes	610	4	Bovidae,Canidae,Hyaenidae,Rhinocerotidae,	226	0.16	51	34.8-63.4	40.4	24.5-53.6	91	0.064	63.2	38.4-83.7	47.4	24.4-71.1	-	-	-	-	-	-	-	-	-	-	-	-	-	-	-	-	-	-	-
Denisova Cave, Russia	DCM2A	coprolite_or_bone	SP8074-15	2.1	automated silica-based	A15133	1565750000	745595238	0.98	B16877	351231	5399	7.4	2622	Yes	397	3	Bovidae,Cervidae,Hyaenidae,	197	0.075	36.6	20.1-50.6	22.5	10.8-38.5	-	-	-	-	-	-	33	0.013	33.3	0.4-64.1	60	14.7-94.7	-	-	-	-	-	-	-	-	-	-	-	-	-
Denisova Cave, Russia	DCM2A	coprolite	SP8074-16	2.2	automated silica-based	A15134	3648750000	1658522727	1.1	B16878	397559	10238	4.8	1518	Yes	1109	3	Bovidae,Hyaenidae,Rhinocerotidae,	107	0.07	24	9.4-45.1	40	21.1-61.3	-	-	-	-	-	-	-	-	-	-	-	-	-	-	-	-	-	-	-	-	-	-	-	-	-
Denisova Cave, Russia	DCM2A	coprolite	SP8074-17	2.8	automated silica-based	A15135	5945000000	2123214286	1.08	B16879	375792	19571	2.4	2954	Yes	2771	4	Bovidae,Cervidae,Equidae,Hyaenidae,	2103	0.712	30.6	26.6-34.4	24.8	20.7-28.8	-	-	-	-	-	-	84	0.028	36.8	16.3-61.6	25	8.7-49.1	-	-	-	-	-	-	-	-	-	-	-	-	47
Denisova Cave, Russia	DCM2A	coprolite	SP8074-18	1.8	automated silica-based	A15136	3088750000	1715972222	1.16	B16880	420906	16640	3.3	1703	Yes	1386	2	Cervidae,Hyaenidae,	1178	0.692	35.3	28.5-41.7	25.8	19.7-31.7	-	-	-	-	-	-	-	-	-	-	-	-	-	-	-	-	-	-	-	-	-	-	-	-	-
Denisova Cave, Russia	DCM2A	coprolite	SP8074-19	2.2	automated silica-based	A15137	1444000000	656363636	1.02	B16881	465989	21087	3	11828	Yes	385	1	Bovidae,	385	0.033	36.1	26.2-45.0	27.9	17.8-37.4	-	-	-	-	-	-	-	-	-	-	-	-	-	-	-	-	-	-	-	-	-	-	-	-	-
Denisova Cave, Russia	DCM2A	coprolite_or_bone	SP8074-20	3.5	automated silica-based	A15142	494375000	141250000	1.01	B16884	379592	6427	6.7	4416	Yes	341	2	Bovidae,Hyaenidae,	281	0.064	34.4	22.9-47.3	40	27.0-54.1	-	-	-	-	-	-	-	-	-	-	-	-	-	-	-	-	-	-	-	-	-	-	-	-	-
Denisova Cave, Russia	DCM2A	coprolite_or_bone	SP8074-21	4.6	automated silica-based	A15143	7556250000	1642663043	1.09	B16885	389940	22382	1.5	2497	Yes	2497	2	Cervidae,Hyaenidae,	-	-	-	-	-	-	-	-	-	-	-	-	1919	0.769	27.8	23.6-32.3	20.9	17.1-24.7	-	-	-	-	-	-	-	-	-	-	-	-	-
Denisova Cave, Russia	DCM2A	coprolite_or_bone	SP8074-22	2.8	automated silica-based	A15144	1963750000	701339286	1.01	B16886	380094	8579	5.3	1909	Yes	1325	2	Bovidae,Hyaenidae,	501	0.262	34.1	26.1-42.8	20.8	14.1-29.0	-	-	-	-	-	-	-	-	-	-	-	-	-	-	-	-	-	-	-	-	-	-	-	-	-
Denisova Cave, Russia	DCM2A	coprolite	SP8074-23	2.2	automated silica-based	A15145	5703750000	2592613636	1.03	B16887	331912	12030	3.6	3201	Yes	895	1	Hyaenidae,	-	-	-	-	-	-	-	-	-	-	-	-	-	-	-	-	-	-	-	-	-	-	-	-	-	-	-	-	-	-	-
Denisova Cave, Russia	DCM2A	coprolite	SP8074-24	2	automated silica-based	A15146	2652500000	1326250000	0.99	B16888	293845	4203	7.7	1798	Yes	631	4	Bovidae,Cervidae,Elephantidae,Hyaenidae,	68	0.038	52.9	23.0-72.2	30	6.7-65.2	-	-	-	-	-	-	79	0.044	46.2	19.2-74.9	10	0.3-44.5	-	-	-	-	-	-	262	0.146	39.3	26.5-53.2	28.6	16.6-43.3	-
Denisova Cave, Russia	DCM2A	coprolite	SP8074-25	1.7	automated silica-based	A15147	2059625000	1211544118	1.07	B16889	312203	3306	10	1734	Yes	236	3	Bovidae,Cervidae,Elephantidae,	154	0.089	50	27.2-72.8	36.8	16.3-61.6	-	-	-	-	-	-	39	0.022	33.3	0.0-70.8	45.5	16.7-76.6	-	-	-	-	-	-	43	0.025	75	42.8-94.5	11.1	0.0-33.6	-
Denisova Cave, Russia	DCM2A	coprolite	SP8074-26	2.3	automated silica-based	A15148	1337125000	581358696	0.93	B16890	318468	4255	8.4	1326	Yes	572	2	Bovidae,Equidae,	525	0.396	39.1	30.9-47.8	34.7	25.3-45.2	-	-	-	-	-	-	-	-	-	-	-	-	-	-	-	-	-	-	-	-	-	-	-	-	47
Denisova Cave, Russia	DCM2A	bone	SP8074-27	4.1	automated silica-based	A15149	1828375000	445945122	0.98	B16891	388210	6177	6.8	1673	Yes	819	2	Bovidae,Hyaenidae,	238	0.142	29.3	16.7-40.9	35.6	23.6-49.1	-	-	-	-	-	-	-	-	-	-	-	-	-	-	-	-	-	-	-	-	-	-	-	-	-
Denisova Cave, Russia	DCM2A	coprolite	SP8074-28	0.9	automated silica-based	A15150	957875000	1064305555	1.04	B16892	353049	5573	7.4	2272	Yes	634	3	Cervidae,Elephantidae,Hyaenidae,	-	-	-	-	-	-	-	-	-	-	-	-	180	0.079	42.9	24.5-62.8	32.3	14.2-48.0	-	-	-	-	-	-	53	0.023	87.5	47.3-99.7	50	18.7-81.3	-
Denisova Cave, Russia	DCM2A	coprolite	SP8074-29	1.2	automated silica-based	A15151	3447500000	2872916667	1.01	B16893	384543	7602	6.4	1923	Yes	872	1	Hyaenidae,	-	-	-	-	-	-	-	-	-	-	-	-	-	-	-	-	-	-	-	-	-	-	-	-	-	-	-	-	-	-	-
Denisova Cave, Russia	DCM2A	coprolite	SP8074-30	1.6	automated silica-based	A15152	1009625000	631015625	1.03	B16894	386038	7084	6.3	3459	No	0	0	-	-	-	-	-	-	-	-	-	-	-	-	-	-	-	-	-	-	-	-	-	-	-	-	-	-	-	-	-	-	-	-
Denisova Cave, Russia	DCM2A	sediment_matrix	SP8074-31	3.4	automated silica-based	A15153	4772500000	1403676470	0.98	B16895	324448	10203	3.9	2963	Yes	1199	3	Bovidae,Hyaenidae,Rhinocerotidae,	708	0.239	29.9	22.0-37.3	28.8	21.0-36.1	-	-	-	-	-	-	-	-	-	-	-	-	-	-	-	-	-	-	-	-	-	-	-	-	-
Denisova Cave, Russia	DCM2A	sediment_matrix	SP8074-32	10.1	automated silica-based	A15154	3460000000	342574257	0.53	B16896	419992	5625	8.1	1303	Yes	1104	6	Bovidae,Canidae,Cervidae,Elephantidae,Equidae,Hyaenidae,	462	0.355	45.8	34.6-55.3	27.3	18.3-37.8	38	0.029	54.5	16.7-76.6	40	12.2-73.8	83	0.064	28.6	11.3-52.2	12.5	1.6-38.3	-	-	-	-	-	-	19	0.015	62.5	24.5-91.5	16.7	0.4-64.1	63
Denisova Cave, Russia	DCM2A	sediment_matrix	SP8074-33	7.6	automated silica-based	A15155	3293750000	433388158	0.68	B16897	360879	5068	8.2	1381	Yes	834	4	Bovidae,Canidae,Cervidae,Hyaenidae,	322	0.233	40	27.0-54.1	28.2	13.0-42.1	30	0.022	50	11.8-88.2	40	5.3-85.3	107	0.077	40	21.1-61.3	33.3	9.7-53.5	-	-	-	-	-	-	-	-	-	-	-	-	-
Denisova Cave, Russia	DCM2A	sediment_matrix	SP8074-34	6.6	automated silica-based	A15156	1920750000	291022727	0.82	B16898	448217	4788	10.3	2172	Yes	535	4	Bovidae,Cervidae,Equidae,Hyaenidae,	229	0.105	34.3	19.1-52.2	31.2	18.7-46.3	-	-	-	-	-	-	78	0.036	37.5	15.2-64.6	36.8	16.3-61.6	-	-	-	-	-	-	-	-	-	-	-	-	49
Denisova Cave, Russia	DCM2A	sediment_matrix	SP8074-35	9.8	automated silica-based	A15157	2176250000	222066326	0.51	B16899	408550	5492	8.4	2234	Yes	690	4	Bovidae,Cervidae,Elephantidae,Hyaenidae,	197	0.088	31.6	17.5-48.7	34.4	18.6-53.2	-	-	-	-	-	-	131	0.059	40.5	22.5-55.2	20	7.7-38.6	-	-	-	-	-	-	60	0.027	40	12.2-73.8	35.3	10.3-56.0	-
Denisova Cave, Russia	DCM2A	sediment_matrix	SP8074-36	7.6	automated silica-based	A15158	4020000000	528947368	0.65	B16903	361002	9487	4.5	4731	Yes	1002	3	Bovidae,Cervidae,Hyaenidae,	618	0.131	28.7	21.3-37.1	22.9	16.2-30.7	-	-	-	-	-	-	140	0.03	39.3	21.5-59.4	24.1	10.3-43.5	-	-	-	-	-	-	-	-	-	-	-	-	-
Denisova Cave, Russia	ENC	Extraction Negative Control,	control	0	automated silica-based	A15159	139000000	139000000	NA	B16904	47853	729	8.6	580	No	0	0	-	-	-	-	-	-	-	-	-	-	-	-	-	-	-	-	-	-	-	-	-	-	-	-	-	-	-	-	-	-	-	-
Denisova Cave, Russia	ENC	Extraction Negative Control,	control	0	automated silica-based	A15160	152000000	152000000	NA	B16905	47521	885	7.3	734	No	0	0	-	-	-	-	-	-	-	-	-	-	-	-	-	-	-	-	-	-	-	-	-	-	-	-	-	-	-	-	-	-	-	-
Denisova Cave, Russia	ENC	Extraction Negative Control,	control	0	automated silica-based	A15161	140000000	140000000	NA	B16906	64673	1503	5.9	1202	No	0	0	-	-	-	-	-	-	-	-	-	-	-	-	-	-	-	-	-	-	-	-	-	-	-	-	-	-	-	-	-	-	-	-
Denisova Cave, Russia	ENC	Extraction Negative Control,	control	0	automated silica-based	A15162	123000000	123000000	NA	B16907	52817	863	8.5	693	No	0	0	-	-	-	-	-	-	-	-	-	-	-	-	-	-	-	-	-	-	-	-	-	-	-	-	-	-	-	-	-	-	-	-
Denisova Cave, Russia	DCM2B	coprolite	SP8075-1	1.4	automated silica-based	A14878	466750000	333392857	0.98	B17856	224487	3810	6.9	3077	No	0	0	-	-	-	-	-	-	-	-	-	-	-	-	-	-	-	-	-	-	-	-	-	-	-	-	-	-	-	-	-	-	-	-
Denisova Cave, Russia	DCM2B	coprolite	SP8075-2	1.8	automated silica-based	A14879	467000000	259444444	1.07	B17857	332293	2409	14	1444	No	0	0	-	-	-	-	-	-	-	-	-	-	-	-	-	-	-	-	-	-	-	-	-	-	-	-	-	-	-	-	-	-	-	-
Denisova Cave, Russia	DCM2B	coprolite	SP8075-4	1.7	automated silica-based	A14881	475000000	279411765	1.24	B17859	328749	4238	8.6	2199	Yes	431	2	Bovidae,Hyaenidae,	70	0.032	54.5	16.7-76.6	42.9	9.9-81.6	-	-	-	-	-	-	-	-	-	-	-	-	-	-	-	-	-	-	-	-	-	-	-	-	-
Denisova Cave, Russia	DCM2B	coprolite	SP8075-5	3.2	automated silica-based	A14882	1174000000	366875000	1.01	B17860	304603	4591	7.1	2953	No	0	0	-	-	-	-	-	-	-	-	-	-	-	-	-	-	-	-	-	-	-	-	-	-	-	-	-	-	-	-	-	-	-	-
Denisova Cave, Russia	DCM2B	coprolite_or_bone	SP8075-6	1.8	automated silica-based	A14883	514375000	285763889	1.88	B17861	328975	4002	8.7	2242	Yes	445	2	Bovidae,Hyaenidae,	298	0.133	44.8	32.6-57.4	35.8	24.5-48.5	-	-	-	-	-	-	-	-	-	-	-	-	-	-	-	-	-	-	-	-	-	-	-	-	-
Denisova Cave, Russia	DCM2B	coprolite	SP8075-7	1.5	automated silica-based	A14884	385125000	256750000	1.12	B17862	283225	2864	10	2103	No	0	0	-	-	-	-	-	-	-	-	-	-	-	-	-	-	-	-	-	-	-	-	-	-	-	-	-	-	-	-	-	-	-	-
Denisova Cave, Russia	DCM2B	coprolite	SP8075-8	2.8	automated silica-based	A14885	1465750000	523482143	1.04	B17863	276929	11133	3.5	8317	Yes	189	1	Hyaenidae,	-	-	-	-	-	-	-	-	-	-	-	-	-	-	-	-	-	-	-	-	-	-	-	-	-	-	-	-	-	-	-
Denisova Cave, Russia	DCM2B	coprolite	SP8075-9	2.3	automated silica-based	A14886	493000000	214347826	1.1	B17864	248411	3342	7.9	1376	Yes	373	2	Bovidae,Hyaenidae,	52	0.038	50	18.7-81.3	100	39.8-100.0	-	-	-	-	-	-	-	-	-	-	-	-	-	-	-	-	-	-	-	-	-	-	-	-	-
Denisova Cave, Russia	DCM2B	coprolite	SP8075-10	2.9	automated silica-based	A14887	458625000	158146552	1.29	B17865	248092	3987	7.2	2851	No	0	0	-	-	-	-	-	-	-	-	-	-	-	-	-	-	-	-	-	-	-	-	-	-	-	-	-	-	-	-	-	-	-	-
Denisova Cave, Russia	DCM2B	coprolite	SP8075-11	3.2	automated silica-based	A14888	4668750000	1458984375	1.28	B17866	341803	17890	2.2	5101	Yes	2373	2	Bovidae,Hyaenidae,	1779	0.349	25.3	21.5-29.3	24.3	20.2-28.4	-	-	-	-	-	-	-	-	-	-	-	-	-	-	-	-	-	-	-	-	-	-	-	-	-
Denisova Cave, Russia	DCM2B	coprolite	SP8075-12	1.6	automated silica-based	A14889	451125000	281953125	1.26	B17867	321635	2325	13.3	1148	No	0	0	-	-	-	-	-	-	-	-	-	-	-	-	-	-	-	-	-	-	-	-	-	-	-	-	-	-	-	-	-	-	-	-
Denisova Cave, Russia	DCM2B	coprolite	SP8075-13	4.2	automated silica-based	A14890	1391500000	331309524	0.98	B17868	273062	4713	6.6	2814	Yes	714	4	Bovidae,Elephantidae,Equidae,Hyaenidae,	83	0.029	48	27.8-68.7	29.4	10.3-56.0	-	-	-	-	-	-	-	-	-	-	-	-	-	-	-	-	-	-	61	0.022	41.7	15.2-72.3	36.8	16.3-61.6	348
Denisova Cave, Russia	DCM2B	coprolite	SP8075-14	1.3	automated silica-based	A14891	962125000	740096154	1.19	B17869	313086	8371	4.8	2659	Yes	1961	2	Equidae,Hyaenidae,	-	-	-	-	-	-	-	-	-	-	-	-	-	-	-	-	-	-	-	-	-	-	-	-	-	-	-	-	-	-	1415
Denisova Cave, Russia	DCM2B	inorganic	SP8075-15	4.4	automated silica-based	A14892	238000000	54000000	1.02	B17870	347876	9279	5.3	7734	No	0	0	-	-	-	-	-	-	-	-	-	-	-	-	-	-	-	-	-	-	-	-	-	-	-	-	-	-	-	-	-	-	-	-
Denisova Cave, Russia	DCM2B	inorganic	SP8075-16	2	automated silica-based	A14893	318000000	159000000	1.06	B17871	241616	2510	10.5	1942	No	0	0	-	-	-	-	-	-	-	-	-	-	-	-	-	-	-	-	-	-	-	-	-	-	-	-	-	-	-	-	-	-	-	-
Denisova Cave, Russia	DCM2B	coprolite	SP8075-17	3.8	automated silica-based	A14894	149912500	39450658	0.95	B17872	197497	3521	7.9	2926	No	0	0	-	-	-	-	-	-	-	-	-	-	-	-	-	-	-	-	-	-	-	-	-	-	-	-	-	-	-	-	-	-	-	-
Denisova Cave, Russia	DCM2B	coprolite	SP8075-18	1.9	automated silica-based	A14895	667250000	351184210	1.01	B17873	330985	5073	7.7	3848	No	0	0	-	-	-	-	-	-	-	-	-	-	-	-	-	-	-	-	-	-	-	-	-	-	-	-	-	-	-	-	-	-	-	-
Denisova Cave, Russia	DCM2B	coprolite	SP8075-19	2.1	automated silica-based	A14896	1084875000	516607143	1.31	B17874	295813	6213	5.7	4068	Yes	523	3	Bovidae,Equidae,Hyaenidae,	50	0.012	33.3	5.5-57.2	41.7	15.2-72.3	-	-	-	-	-	-	-	-	-	-	-	-	-	-	-	-	-	-	-	-	-	-	-	-	371
Denisova Cave, Russia	DCM2B	coprolite	SP8075-20	2.4	automated silica-based	A14897	3841250000	1600520833	1.12	B17875	367542	11564	4.1	2465	Yes	1723	2	Bovidae,Hyaenidae,	500	0.203	34.4	25.6-42.4	20.5	13.0-27.8	-	-	-	-	-	-	-	-	-	-	-	-	-	-	-	-	-	-	-	-	-	-	-	-	-
Denisova Cave, Russia	DCM2B	coprolite	SP8075-21	2.3	automated silica-based	A14902	265750000	115543478	1.01	B17878	306623	2337	14.2	1790	No	0	0	-	-	-	-	-	-	-	-	-	-	-	-	-	-	-	-	-	-	-	-	-	-	-	-	-	-	-	-	-	-	-	-
Denisova Cave, Russia	DCM2B	coprolite	SP8075-22	1.4	automated silica-based	A14903	1029375000	735267857	1.14	B17882	326949	9771	4.1	7509	Yes	311	2	Bovidae,Hyaenidae	217	0.029	26.7	12.3-45.9	14.7	5.0-31.1	-	-	-	-	-	-	-	-	-	-	-	-	-	-	-	-	-	-	-	-	-	-	-	-	-
Denisova Cave, Russia	DCM2B	coprolite	SP8075-23	2.1	automated silica-based	A14904	1094000000	520952381	1.15	B17883	277240	4431	6.9	2226	Yes	274	1	Hyaenidae,	-	-	-	-	-	-	-	-	-	-	-	-	-	-	-	-	-	-	-	-	-	-	-	-	-	-	-	-	-	-	-
Denisova Cave, Russia	DCM2B	coprolite	SP8075-24	2.3	automated silica-based	A14905	1097125000	477010869	1.17	B17884	358677	6320	6.6	3355	Yes	591	3	Bovidae,Hyaenidae,Rhinocerotidae,	273	0.081	35.6	23.6-49.1	23.2	11.6-34.4	-	-	-	-	-	-	-	-	-	-	-	-	-	-	-	-	-	-	-	-	-	-	-	-	-
Denisova Cave, Russia	DCM2B	coprolite_or_bone	SP8075-25	23.1	automated silica-based	A14906	230100000	9961039	1.11	B17885	328184	2085	15.3	1658	No	0	0	-	-	-	-	-	-	-	-	-	-	-	-	-	-	-	-	-	-	-	-	-	-	-	-	-	-	-	-	-	-	-	-
Denisova Cave, Russia	DCM2B	coprolite	SP8075-26	3	automated silica-based	A14907	1308750000	436250000	1.09	B17886	298760	5817	5.9	2200	Yes	862	2	Equidae,Hyaenidae,	-	-	-	-	-	-	-	-	-	-	-	-	-	-	-	-	-	-	-	-	-	-	-	-	-	-	-	-	-	-	373
Denisova Cave, Russia	DCM2B	coprolite_or_bone	SP8075-27	4.3	automated silica-based	A14908	2158875000	502063953	1.01	B17887	314181	11694	3.1	4406	Yes	2663	2	Elephantidae,Hyaenidae,	-	-	-	-	-	-	-	-	-	-	-	-	-	-	-	-	-	-	-	-	-	-	-	-	2002	0.454	27.8	23.8-31.7	24.5	20.6-28.4	-
Denisova Cave, Russia	DCM2B	coprolite	SP8075-28	2.8	automated silica-based	A14909	1159750000	414196428	1.05	B17888	365249	8634	4.7	3365	Yes	2745	2	Elephantidae,Hyaenidae,	-	-	-	-	-	-	-	-	-	-	-	-	-	-	-	-	-	-	-	-	-	-	-	-	2208	0.656	31.7	27.7-35.5	22	18.4-25.4	-
Denisova Cave, Russia	DCM2B	coprolite	SP8075-29	2.8	automated silica-based	A14910	1965375000	701919643	0.92	B17889	326323	10093	4.5	3454	Yes	2713	4	Cervidae,Elephantidae,Equidae,Hyaenidae,	-	-	-	-	-	-	-	-	-	-	-	-	2158	0.625	25.8	22.0-29.8	23.2	19.5-27.2	-	-	-	-	-	-	57	0.017	50	23.0-77.0	20	2.5-55.6	50
Denisova Cave, Russia	DCM2B	coprolite	SP8075-30	2.7	automated silica-based	A14911	1918250000	710462963	1.01	B17890	281444	9395	4.1	2110	No	0	0	-	-	-	-	-	-	-	-	-	-	-	-	-	-	-	-	-	-	-	-	-	-	-	-	-	-	-	-	-	-	-	-
Denisova Cave, Russia	DCM2B	coprolite	SP8075-31	2.6	automated silica-based	A14912	476250000	183173077	0.73	B17891	274020	2272	13.2	1676	No	0	0	-	-	-	-	-	-	-	-	-	-	-	-	-	-	-	-	-	-	-	-	-	-	-	-	-	-	-	-	-	-	-	-
Denisova Cave, Russia	DCM2B	sediment_matrix	SP8075-32	5.2	automated silica-based	A14913	939250000	180625000	1.2	B17892	258979	2948	9.8	1740	Yes	408	4	Bovidae,Cervidae,Equidae,Hyaenidae,	91	0.052	50	27.2-72.8	16.7	3.6-41.4	-	-	-	-	-	-	192	0.11	32.7	20.3-47.1	39	22.1-53.1	-	-	-	-	-	-	-	-	-	-	-	-	27
Denisova Cave, Russia	DCM2B	sediment_matrix	SP8075-33	6.3	automated silica-based	A14914	259175000	41138889	0.52	B17893	363580	12052	4	10302	No	0	0	-	-	-	-	-	-	-	-	-	-	-	-	-	-	-	-	-	-	-	-	-	-	-	-	-	-	-	-	-	-	-	-
Denisova Cave, Russia	DCM2B	sediment_matrix	SP8075-34	4.1	automated silica-based	A14915	937750000	228719512	1.16	B17894	300322	5376	6.9	4219	No	0	0	-	-	-	-	-	-	-	-	-	-	-	-	-	-	-	-	-	-	-	-	-	-	-	-	-	-	-	-	-	-	-	-
Denisova Cave, Russia	DCM2B	sediment_matrix	SP8075-35	6.7	automated silica-based	A14916	933125000	139272388	0.86	B17895	276960	3127	9.6	2386	No	0	0	-	-	-	-	-	-	-	-	-	-	-	-	-	-	-	-	-	-	-	-	-	-	-	-	-	-	-	-	-	-	-	-
Denisova Cave, Russia	DCM2B	sediment_matrix	SP8075-36	4.7	automated silica-based	A14917	620250000	131968085	0.65	B17896	310797	8078	5	6875	No	0	0	-	-	-	-	-	-	-	-	-	-	-	-	-	-	-	-	-	-	-	-	-	-	-	-	-	-	-	-	-	-	-	-
Denisova Cave, Russia	DCM2B	sediment_matrix	SP8075-37	2.8	automated silica-based	A14918	379500000	135535714	1.01	B17897	262229	2077	12.7	1507	No	0	0	-	-	-	-	-	-	-	-	-	-	-	-	-	-	-	-	-	-	-	-	-	-	-	-	-	-	-	-	-	-	-	-
Denisova Cave, Russia	DCM2B	coprolite_or_bone	SP8075-38-X	2.2	automated silica-based	A14919	1038875000	472215909	1.09	B17898	308402	10331	4	7528	No	0	0	-	-	-	-	-	-	-	-	-	-	-	-	-	-	-	-	-	-	-	-	-	-	-	-	-	-	-	-	-	-	-	-
Denisova Cave, Russia	DCM2B	coprolite_or_bone	SP8075-39-Y	2	automated silica-based	A14920	1291000000	645500000	1.3	B17899	292825	7141	5	4739	Yes	425	2	Canidae,Hyaenidae,	-	-	-	-	-	-	76	0.016	42.9	17.7-71.1	25	8.7-49.1	-	-	-	-	-	-	-	-	-	-	-	-	-	-	-	-	-	-	-
Denisova Cave, Russia	ENC	Extraction Negative Control	control	0	automated silica-based	A14926	123000000	123000000	NA	B17900	45055	540	10.2	419	No	0	0	-	-	-	-	-	-	-	-	-	-	-	-	-	-	-	-	-	-	-	-	-	-	-	-	-	-	-	-	-	-	-	-
Denisova Cave, Russia	DCM2C	coprolite	SP8076-1	1.1	automated silica-based	A14927	622750000	566136364	1.24	B17903	337908	3568	9.8	1099	Yes	591	2	Hyaenidae,Rhinocerotidae,	-	-	-	-	-	-	-	-	-	-	-	-	-	-	-	-	-	-	-	-	-	-	-	-	-	-	-	-	-	-	-
Denisova Cave, Russia	DCM2C	coprolite	SP8076-2	3.8	automated silica-based	A14928	3702500000	974342105	1.17	B17904	258613	10781	3.2	3645	Yes	1236	2	Bovidae,Hyaenidae,	245	0.067	32.9	22.5-44.6	22.9	13.7-34.4	-	-	-	-	-	-	-	-	-	-	-	-	-	-	-	-	-	-	-	-	-	-	-	-	-
Denisova Cave, Russia	DCM2C	coprolite	SP8076-3	2.1	automated silica-based	A14929	699750000	333214286	1.3	B17905	338343	5227	7.4	1815	Yes	542	1	Hyaenidae,	-	-	-	-	-	-	-	-	-	-	-	-	-	-	-	-	-	-	-	-	-	-	-	-	-	-	-	-	-	-	-
Denisova Cave, Russia	DCM2C	coprolite	SP8076-4	1.3	automated silica-based	A14930	745375000	573365385	1.04	B17906	293462	2461	11.5	892	No	0	0	-	-	-	-	-	-	-	-	-	-	-	-	-	-	-	-	-	-	-	-	-	-	-	-	-	-	-	-	-	-	-	-
Denisova Cave, Russia	DCM2C	bone	SP8076-5	7.1	automated silica-based	A14931	1140125000	160580986	1.05	B17907	293437	13338	3.5	6549	Yes	4811	1	Bovidae,	4811	0.735	30.9	28.4-33.5	32.4	29.7-35.2	-	-	-	-	-	-	-	-	-	-	-	-	-	-	-	-	-	-	-	-	-	-	-	-	-
Denisova Cave, Russia	DCM2C	bone	SP8076-6	4.5	automated silica-based	A14932	1330250000	295611111	1.06	B17908	352231	19712	2.8	10264	Yes	6720	1	Bovidae,	6720	0.655	32.8	30.6-35.1	29.9	27.6-32.3	-	-	-	-	-	-	-	-	-	-	-	-	-	-	-	-	-	-	-	-	-	-	-	-	-
Denisova Cave, Russia	DCM2C	coprolite	SP8076-7	2.1	automated silica-based	A14933	3447500000	1641666667	0.96	B17909	307251	9064	4.4	5293	Yes	634	3	Bovidae,Hyaenidae,Rhinocerotidae,	195	0.037	24.1	10.3-43.5	17.4	5.0-38.8	-	-	-	-	-	-	-	-	-	-	-	-	-	-	-	-	-	-	-	-	-	-	-	-	-
Denisova Cave, Russia	DCM2C	coprolite	SP8076-8	4.4	automated silica-based	A14934	7027500000	1597159091	1.01	B17910	387151	23407	1.7	2983	Yes	2824	2	Hyaenidae,Rhinocerotidae,	-	-	-	-	-	-	-	-	-	-	-	-	-	-	-	-	-	-	-	-	-	-	-	-	-	-	-	-	-	-	-
Denisova Cave, Russia	DCM2C	coprolite	SP8076-9	2.2	automated silica-based	A14935	3411250000	1550568182	1.07	B17911	315789	11172	3.8	2336	Yes	1720	4	Cervidae,Equidae,Hyaenidae,Rhinocerotidae,	-	-	-	-	-	-	-	-	-	-	-	-	505	0.216	29.9	21.0-38.2	37.4	28.5-46.9	-	-	-	-	-	-	-	-	-	-	-	-	48
Denisova Cave, Russia	DCM2C	coprolite	SP8076-10	2.7	automated silica-based	A14936	7123750000	2638425926	1.01	B17912	381688	20962	2	2898	Yes	2773	3	Bovidae,Cervidae,Hyaenidae,	1919	0.662	38.6	33.2-43.6	32.8	27.9-37.9	-	-	-	-	-	-	44	0.015	50	18.7-81.3	12.5	0.3-52.7	-	-	-	-	-	-	-	-	-	-	-	-	-
Denisova Cave, Russia	DCM2C	coprolite_or_bone	SP8076-11	6.7	automated silica-based	A14937	10962500000	1636194030	1.05	B17913	310550	16410	1.8	1893	Yes	1710	2	Bovidae,Hyaenidae,	445	0.235	28.8	19.8-37.2	26.8	18.5-34.7	-	-	-	-	-	-	-	-	-	-	-	-	-	-	-	-	-	-	-	-	-	-	-	-	-
Denisova Cave, Russia	DCM2C	coprolite	SP8076-12	0.8	automated silica-based	A14938	360875000	451093750	1.21	B17914	253474	3463	8.7	1862	No	0	0	-	-	-	-	-	-	-	-	-	-	-	-	-	-	-	-	-	-	-	-	-	-	-	-	-	-	-	-	-	-	-	-
Denisova Cave, Russia	DCM2C	coprolite	SP8076-13	2.3	automated silica-based	A14939	4357500000	1894565217	0.99	B17915	326947	19095	1.7	2800	Yes	2262	2	Cervidae,Hyaenidae,	-	-	-	-	-	-	-	-	-	-	-	-	1869	0.668	32.5	28.0-36.8	31.5	27.4-35.9	-	-	-	-	-	-	-	-	-	-	-	-	-
Denisova Cave, Russia	DCM2C	coprolite	SP8076-14	1.8	automated silica-based	A14940	1380625000	767013889	1.16	B17916	316076	9185	4.3	2153	Yes	1901	7	Bovidae,Canidae,Cervidae,Elephantidae,Equidae,Hyaenidae,Ursidae,	414	0.192	17.1	9.7-24.7	18.6	10.6-26.6	64	0.03	23.1	5.0-53.8	36.8	16.3-61.6	166	0.077	28.9	13.4-43.1	19	7.0-31.4	-	-	-	-	-	-	76	0.035	48.3	26.4-64.3	47.4	24.4-71.1	134
Denisova Cave, Russia	DCM2C	coprolite	SP8076-15	4.1	automated silica-based	A14941	2459125000	599786585	0.04	B17917	311018	13201	3	2558	Yes	2328	3	Bovidae,Canidae,Hyaenidae,	972	0.38	35.9	29.2-42.1	32.3	25.5-38.8	162	0.063	52.8	35.5-69.6	35.1	18.0-49.8	-	-	-	-	-	-	-	-	-	-	-	-	-	-	-	-	-	-	-
Denisova Cave, Russia	DCM2C	coprolite	SP8076-16	2.8	automated silica-based	A14942	1981875000	707812500	1.07	B17918	343578	9386	4.8	3744	Yes	1298	3	Bovidae,Hyaenidae,Rhinocerotidae,	358	0.096	47.6	33.4-59.1	23.9	14.3-35.9	-	-	-	-	-	-	-	-	-	-	-	-	-	-	-	-	-	-	-	-	-	-	-	-	-
Denisova Cave, Russia	DCM2C	coprolite	SP8076-17	1.7	automated silica-based	A14943	1790125000	1053014706	1.05	B17919	325672	3754	9.1	2275	Yes	298	2	Bovidae,Hyaenidae,	160	0.07	31.2	16.1-50.0	37.9	17.9-54.3	-	-	-	-	-	-	-	-	-	-	-	-	-	-	-	-	-	-	-	-	-	-	-	-	-
Denisova Cave, Russia	DCM2C	coprolite	SP8076-18	2.3	automated silica-based	A14944	3035000000	1319565217	1.19	B17920	347675	18083	2	3030	Yes	2268	2	Bovidae,Hyaenidae,	1380	0.455	23.9	19.7-28.6	24	19.7-28.7	-	-	-	-	-	-	-	-	-	-	-	-	-	-	-	-	-	-	-	-	-	-	-	-	-
Denisova Cave, Russia	DCM2C	coprolite	SP8076-19	1.5	automated silica-based	A14945	1742375000	1161583333	1.22	B17921	393539	20676	2.7	5127	Yes	3131	4	Bovidae,Cervidae,Equidae,Hyaenidae,	993	0.194	34.1	28.2-39.6	32	26.1-38.2	-	-	-	-	-	-	193	0.038	27	11.8-41.2	35.7	19.6-49.5	-	-	-	-	-	-	-	-	-	-	-	-	73
Denisova Cave, Russia	DCM2C	coprolite	SP8076-20	1.7	automated silica-based	A14950	3541250000	2083088235	1.01	B17924	412924	26541	1.8	4338	Yes	4142	2	Cervidae,Hyaenidae,	-	-	-	-	-	-	-	-	-	-	-	-	2389	0.551	23.8	20.4-27.5	19.2	15.8-22.5	-	-	-	-	-	-	-	-	-	-	-	-	-
Denisova Cave, Russia	DCM2C	coprolite	SP8076-21	3.2	automated silica-based	A14951	7322500000	2288281250	1.01	B17925	322845	18821	1.7	1824	Yes	1755	2	Cervidae,Hyaenidae,	-	-	-	-	-	-	-	-	-	-	-	-	1161	0.637	27.8	22.1-33.2	24.4	19.1-29.7	-	-	-	-	-	-	-	-	-	-	-	-	-
Denisova Cave, Russia	DCM2C	coprolite	SP8076-22	3.2	automated silica-based	A14952	3635000000	1135937500	1.08	B17926	333646	20170	1.6	4135	Yes	3974	4	Bovidae,Cervidae,Hyaenidae,Ursidae,	661	0.16	26.3	20.3-33.0	29.4	22.4-36.1	-	-	-	-	-	-	67	0.016	31.6	12.6-56.6	7.7	0.0-24.7	-	-	-	-	-	-	-	-	-	-	-	-	-
Denisova Cave, Russia	DCM2C	coprolite	SP8076-23	2.2	automated silica-based	A14953	1817875000	826306818	1.18	B17927	303731	10642	3.7	8078	No	0	0	-	-	-	-	-	-	-	-	-	-	-	-	-	-	-	-	-	-	-	-	-	-	-	-	-	-	-	-	-	-	-	-
Denisova Cave, Russia	DCM2C	coprolite	SP8076-24	4.1	automated silica-based	A14954	3065000000	747560976	1.15	B17928	276963	7643	4.6	3905	Yes	1095	3	Bovidae,Hyaenidae,Rhinocerotidae,	369	0.094	26.2	13.9-42.0	29.2	17.3-40.2	-	-	-	-	-	-	-	-	-	-	-	-	-	-	-	-	-	-	-	-	-	-	-	-	-
Denisova Cave, Russia	DCM2C	coprolite	SP8076-25	3.4	automated silica-based	A14955	5236250000	1540073529	1.11	B17929	328744	13203	3.1	2191	Yes	1372	2	Bovidae,Hyaenidae,	147	0.067	41.7	22.1-63.4	18.2	5.2-40.3	-	-	-	-	-	-	-	-	-	-	-	-	-	-	-	-	-	-	-	-	-	-	-	-	-
Denisova Cave, Russia	DCM2C	coprolite	SP8076-26	2	automated silica-based	A14956	1288000000	644000000	0.97	B17930	350429	8699	5	1992	Yes	1612	4	Bovidae,Cervidae,Equidae,Hyaenidae,	101	0.051	27.8	9.7-53.5	41.2	18.4-67.1	-	-	-	-	-	-	135	0.068	28.6	13.2-48.7	39.3	21.5-59.4	-	-	-	-	-	-	-	-	-	-	-	-	328
Denisova Cave, Russia	DCM2C	coprolite	SP8076-27	1.6	automated silica-based	A14957	877000000	548125000	1.09	B17931	320644	10497	3.8	5309	Yes	1226	2	Equidae,Hyaenidae,	-	-	-	-	-	-	-	-	-	-	-	-	-	-	-	-	-	-	-	-	-	-	-	-	-	-	-	-	-	-	867
Denisova Cave, Russia	DCM2C	inorganic	SP8076-28	8.4	automated silica-based	A14958	114000000	13500000	0.87	B17932	271912	3371	9.4	2648	No	0	0	-	-	-	-	-	-	-	-	-	-	-	-	-	-	-	-	-	-	-	-	-	-	-	-	-	-	-	-	-	-	-	-
Denisova Cave, Russia	DCM2C	bone	SP8076-29	8.2	automated silica-based	A14959	806875000	98399390	1.1	B17933	297519	18347	2.5	12173	Yes	2592	1	Bovidae,	2592	0.213	32.1	28.6-35.8	23.5	20.1-27.3	-	-	-	-	-	-	-	-	-	-	-	-	-	-	-	-	-	-	-	-	-	-	-	-	-
Denisova Cave, Russia	DCM2C	coprolite	SP8076-30	2.3	automated silica-based	A14960	5678750000	2469021739	1.06	B17934	286587	15140	1.8	2142	Yes	2091	2	Cervidae,Hyaenidae,	-	-	-	-	-	-	-	-	-	-	-	-	1281	0.598	25.3	20.3-30.2	23.6	18.6-28.4	-	-	-	-	-	-	-	-	-	-	-	-	-
Denisova Cave, Russia	DCM2C	sediment_matrix	SP8076-31	6.5	automated silica-based	A14961	8171250000	1257115385	0.92	B17935	313143	11877	3.3	7270	Yes	783	3	Bovidae,Elephantidae,Hyaenidae,	200	0.028	30	14.7-49.4	20	5.7-43.7	-	-	-	-	-	-	-	-	-	-	-	-	-	-	-	-	-	-	312	0.043	53	38.9-64.0	29.8	18.4-43.4	-
Denisova Cave, Russia	DCM2C	sediment_matrix	SP8076-32	9.2	automated silica-based	A14962	6568750000	713994565	0.62	B17936	324673	6886	5.7	2149	Yes	1241	5	Bovidae,Canidae,Cervidae,Hyaenidae,Rhinocerotidae,	493	0.229	29.8	20.3-40.7	35.1	23.2-45.7	26	0.012	50	15.7-84.3	0	0.0-45.9	155	0.072	34.8	21.4-50.2	40	22.7-59.4	-	-	-	-	-	-	-	-	-	-	-	-	-
Denisova Cave, Russia	DCM2C	sediment_matrix	SP8076-33	7.8	automated silica-based	A14963	3252500000	416987179	0.72	B17937	311819	10406	3.9	2611	Yes	2196	2	Bovidae,Hyaenidae,	1677	0.642	26	21.5-30.4	18.7	15.1-22.7	-	-	-	-	-	-	-	-	-	-	-	-	-	-	-	-	-	-	-	-	-	-	-	-	-
Denisova Cave, Russia	DCM2C	sediment_matrix	SP8076-34	10.9	automated silica-based	A14964	2945000000	270183486	0.26	B17938	350580	16687	2.8	2970	Yes	2808	6	Bovidae,Canidae,Cervidae,Equidae,Hyaenidae,Rhinocerotidae,	592	0.199	32.1	24.4-40.6	26	17.8-33.8	33	0.011	70	34.8-93.3	27.3	6.0-61.0	400	0.135	41.5	31.4-52.1	20.7	12.9-30.4	-	-	-	-	-	-	-	-	-	-	-	-	113
Denisova Cave, Russia	DCM2C	sediment_matrix	SP8076-35	6.9	automated silica-based	A14965	3767500000	546014493	1.26	B17939	316156	17825	2.4	3239	Yes	2774	4	Bovidae,Cervidae,Hyaenidae,Ursidae,	305	0.094	33.3	19.5-45.6	23.1	11.1-39.3	-	-	-	-	-	-	292	0.09	28.4	18.9-39.5	26.6	16.3-39.1	-	-	-	-	-	-	-	-	-	-	-	-	-
Denisova Cave, Russia	DCM2C	sediment_matrix	SP8076-36	7.2	automated silica-based	A14966	5615000000	779861111	0.96	B17940	312964	6382	5.5	1813	Yes	1474	6	Bovidae,Canidae,Cervidae,Felidae,Hyaenidae,Rhinocerotidae,	432	0.238	48.6	36.9-60.6	38.9	27.6-51.1	36	0.02	33.3	0.0-70.8	40	12.2-73.8	147	0.081	32.4	15.9-47.0	17.4	5.0-38.8	-	-	-	-	-	-	-	-	-	-	-	-	-
Denisova Cave, Russia	DCM2C	coprolite_or_bone	SP8076-37	2.4	automated silica-based	A14967	3592500000	1496875000	0.9	B17941	355952	19569	2.1	3836	Yes	3434	2	Bovidae,Hyaenidae,	2597	0.677	27	23.7-30.5	26.6	23.3-29.8	-	-	-	-	-	-	-	-	-	-	-	-	-	-	-	-	-	-	-	-	-	-	-	-	-
Denisova Cave, Russia	ENC	Extraction Negative Control	control	0	automated silica-based	A14968	109000000	109000000	NA	B17942	43327	484	10.6	391	No	0	0	-	-	-	-	-	-	-	-	-	-	-	-	-	-	-	-	-	-	-	-	-	-	-	-	-	-	-	-	-	-	-	-
Denisova Cave, Russia	ENC	Extraction Negative Control	control	0	automated silica-based	A14969	110000000	110000000	NA	B17943	40970	549	8.1	350	No	0	0	-	-	-	-	-	-	-	-	-	-	-	-	-	-	-	-	-	-	-	-	-	-	-	-	-	-	-	-	-	-	-	-
Denisova Cave, Russia	ENC	Extraction Negative Control	control	0	automated silica-based	A14970	113000000	113000000	NA	B17944	43774	1025	6.2	831	No	0	0	-	-	-	-	-	-	-	-	-	-	-	-	-	-	-	-	-	-	-	-	-	-	-	-	-	-	-	-	-	-	-	-
Denisova Cave, Russia	DCE5C	inorganic	SP8077-1	5.1	automated silica-based	A17209	161000000	31500000	1.22	B21729	285106	2465	13.6	1916	No	0	0	-	-	-	-	-	-	-	-	-	-	-	-	-	-	-	-	-	-	-	-	-	-	-	-	-	-	-	-	-	-	-	-
Denisova Cave, Russia	DCE5C	coprolite_or_bone	SP8077-2	3.1	automated silica-based	A17210	1742750000	562177419	1.02	B21730	386571	9468	5.9	2475	Yes	1756	7	Bovidae,Canidae,Cervidae,Elephantidae,Equidae,Hyaenidae,Ursidae,	562	0.227	48	38.3-56.3	33.6	25.0-43.1	51	0.021	50	21.1-78.9	44.4	7.5-70.1	124	0.05	38.1	18.1-61.6	52.4	29.8-74.3	-	-	-	-	-	-	180	0.073	77.1	60.4-86.4	48.8	30.7-62.6	41
Denisova Cave, Russia	DCE5C	coprolite	SP8077-3	3.9	automated silica-based	A17211	1896875000	486378205	0.72	B21731	427127	8528	6.9	2622	Yes	1078	7	Bovidae,Canidae,Cervidae,Elephantidae,Hyaenidae,Rhinocerotidae,Ursidae,	258	0.098	35.5	22.3-47.0	25.5	12.3-38.0	70	0.027	36.4	10.9-69.2	38.9	17.3-64.3	160	0.061	42.1	24.0-56.6	40	22.7-59.4	-	-	-	-	-	-	41	0.016	40	16.3-67.7	33.3	0.4-64.1	-
Denisova Cave, Russia	DCE5C	coprolite	SP8077-4	1.7	automated silica-based	A17212	1267625000	745661765	1.04	B21732	409812	9079	6	4807	Yes	951	5	Bovidae,Canidae,Cervidae,Hyaenidae,Ursidae,	239	0.05	37.3	22.4-49.9	39.5	23.0-53.3	73	0.015	52.6	24.4-71.1	11.1	0.0-33.6	238	0.05	47.3	33.7-61.2	43.2	28.3-59.0	-	-	-	-	-	-	-	-	-	-	-	-	67
Denisova Cave, Russia	DCE5C	inorganic	SP8077-5	4.8	automated silica-based	A17213	484000000	101000000	1.27	B21733	328017	6430	7.4	3230	Yes	764	4	Bovidae,Equidae,Hyaenidae,Ursidae,	432	0.134	40.4	31.3-49.9	35.4	25.9-45.8	-	-	-	-	-	-	-	-	-	-	-	-	-	-	-	-	-	-	-	-	-	-	-	-	-
Denisova Cave, Russia	DCE5C	bone	SP8077-6	0.7	automated silica-based	A17214	442875000	632678571	1.19	B21734	445757	7348	8	4940	Yes	1561	3	Cervidae,Hyaenidae,Mustelidae,	-	-	-	-	-	-	-	-	-	-	-	-	47	0.01	50	6.8-93.2	40	12.2-73.8	-	-	-	-	-	-	-	-	-	-	-	-	-
Denisova Cave, Russia	DCE5C	coprolite_or_bone	SP8077-7	1.6	automated silica-based	A17215	1502500000	939062500	1.23	B21735	370748	7511	6.4	3140	Yes	665	4	Bovidae,Canidae,Cervidae,Hyaenidae,	159	0.051	50	30.6-69.4	15	3.2-37.9	45	0.014	50	18.7-81.3	44.4	7.5-70.1	67	0.021	46.7	21.3-73.4	33.3	9.7-53.5	-	-	-	-	-	-	-	-	-	-	-	-	-
Denisova Cave, Russia	DCE5C	coprolite	SP8077-8	3.4	automated silica-based	A17216	145613000000	42827205882	1.32	B21736	374710	17798	1.3	1887	Yes	1887	2	Cervidae,Hyaenidae,	-	-	-	-	-	-	559	0.296	41.3	30.9-50.5	26.7	18.5-36.2	-	-	-	-	-	-	-	-	-	-	-	-	-	-	-	-	-	-	-
Denisova Cave, Russia	DCE5C	bone	SP8077-9	3.3	automated silica-based	A17217	4362500000	1321969697	1.06	B21737	332218	23604	2.2	1724	Yes	1647	4	Bovidae,Cervidae,Hyaenidae,Ursidae,	733	0.425	50.7	42.4-58.9	32	24.6-40.1	-	-	-	-	-	-	69	0.04	42.9	17.7-71.1	23.1	5.0-53.8	-	-	-	-	-	-	-	-	-	-	-	-	-
Denisova Cave, Russia	DCE5C	bone	SP8077-10	0.9	automated silica-based	A17218	1639750000	1821944444	1.09	B21739	349457	8085	6.2	1722	Yes	1243	3	Bovidae,Cervidae,Hyaenidae,	93	0.054	30	11.9-54.3	27.8	9.7-53.5	-	-	-	-	-	-	483	0.28	40.9	30.8-49.8	42.7	32.1-51.9	-	-	-	-	-	-	-	-	-	-	-	-	-
Denisova Cave, Russia	DCE5C	coprolite	SP8077-11	3.2	automated silica-based	A17219	65837500000	20574218750	0.99	B21740	465471	22338	1.3	1685	Yes	1685	3	Bovidae,Cervidae,Hyaenidae,	81	0.048	60	26.2-87.8	18.8	4.0-45.6	-	-	-	-	-	-	1450	0.861	45.9	39.6-51.6	23.5	18.9-28.7	-	-	-	-	-	-	-	-	-	-	-	-	-
Denisova Cave, Russia	DCE5C	coprolite	SP8077-12	5.5	automated silica-based	A17220	25026250000	4550227273	1.18	B21741	442690	24131	1.3	2979	Yes	2979	2	Cervidae,Hyaenidae,	-	-	-	-	-	-	1185	0.398	35.2	29.1-40.9	24.4	19.1-30.3	-	-	-	-	-	-	-	-	-	-	-	-	-	-	-	-	-	-	-
Denisova Cave, Russia	DCE5C	coprolite	SP8077-13	1.8	automated silica-based	A17221	903250000	501805555	1.11	B21742	437812	7088	8.2	2413	Yes	1907	5	Bovidae,Canidae,Cervidae,Hyaenidae,Rhinocerotidae,	518	0.215	36.7	26.8-47.5	25.8	15.8-38.0	52	0.022	58.3	21.1-78.9	50	18.7-81.3	116	0.048	64	42.5-82.0	37.5	18.8-59.4	-	-	-	-	-	-	-	-	-	-	-	-	-
Denisova Cave, Russia	DCE5C	coprolite_or_bone	SP8077-14	1.3	automated silica-based	A17222	3292500000	2532692308	1.1	B21743	415410	24873	2.7	5563	Yes	5250	3	Bovidae,Cervidae,Hyaenidae,	112	0.02	50	21.1-78.9	59.1	36.4-79.3	-	-	-	-	-	-	4467	0.803	49.2	46.1-52.3	37.5	34.5-40.5	-	-	-	-	-	-	-	-	-	-	-	-	-
Denisova Cave, Russia	DCE5C	inorganic	SP8077-15	5.3	automated silica-based	A17223	46700000000	8810000000	1.31	B21744	402930	1776	5.3	549	No	0	0	-	-	-	-	-	-	-	-	-	-	-	-	-	-	-	-	-	-	-	-	-	-	-	-	-	-	-	-	-	-	-	-
Denisova Cave, Russia	DCE5C	inorganic	SP8077-16	4.7	automated silica-based	A17226	3820000000	814000000	1.21	B21745	398676	2952	11.1	1442	No	0	0	-	-	-	-	-	-	-	-	-	-	-	-	-	-	-	-	-	-	-	-	-	-	-	-	-	-	-	-	-	-	-	-
Denisova Cave, Russia	DCE5C	coprolite	SP8077-17	1.5	automated silica-based	A17227	1859375000	1239583333	0.99	B21746	333349	11788	4.2	1801	Yes	1543	3	Bovidae,Cervidae,Hyaenidae,	975	0.541	51.1	44.4-57.7	43	36.2-49.2	-	-	-	-	-	-	34	0.019	42.9	9.9-81.6	66.7	29.9-92.5	-	-	-	-	-	-	-	-	-	-	-	-	-
Denisova Cave, Russia	DCE5C	coprolite	SP8077-18	1.4	automated silica-based	A17228	967250000	690892857	1.25	B21747	417720	7589	7.4	2279	Yes	751	3	Cervidae,Equidae,Hyaenidae,	-	-	-	-	-	-	-	-	-	-	-	-	227	0.1	50	34.6-65.4	42.1	24.0-56.6	-	-	-	-	-	-	-	-	-	-	-	-	163
Denisova Cave, Russia	DCE5C	coprolite	SP8077-19	1	automated silica-based	A17229	1453250000	1453250000	1.05	B21748	380241	6337	8.4	2465	Yes	1772	6	Bovidae,Canidae,Cervidae,Elephantidae,Hyaenidae,Ursidae,	146	0.059	33.3	11.3-52.2	40	21.1-61.3	780	0.316	51.9	44.5-59.2	43	36.2-50.0	237	0.096	50	36.6-63.4	35.6	21.9-51.2	-	-	-	-	-	-	191	0.077	43.5	27.0-56.8	35.7	19.6-49.5	-
Denisova Cave, Russia	DCE5C	coprolite	SP8077-20	1.2	automated silica-based	A17230	451875000	376562500	1.1	B21749	361472	3589	11.9	690	Yes	382	1	Hyaenidae,	-	-	-	-	-	-	-	-	-	-	-	-	-	-	-	-	-	-	-	-	-	-	-	-	-	-	-	-	-	-	-
Denisova Cave, Russia	DCE5C	coprolite	SP8077-21	1.5	automated silica-based	A17232	1667875000	1111916667	1.16	B21750	396922	9824	6	2062	Yes	605	2	Bovidae,Hyaenidae,	41	0.02	45.5	16.7-76.6	20	2.5-55.6	-	-	-	-	-	-	-	-	-	-	-	-	-	-	-	-	-	-	-	-	-	-	-	-	-
Denisova Cave, Russia	DCE5C	inorganic	SP8077-22	3	automated silica-based	A17233	678000000	226000000	0.56	B21752	442350	5864	8.4	4529	No	0	0	-	-	-	-	-	-	-	-	-	-	-	-	-	-	-	-	-	-	-	-	-	-	-	-	-	-	-	-	-	-	-	-
Denisova Cave, Russia	DCE5C	coprolite	SP8077-23	1.6	automated silica-based	A17234	526250000	328906250	0.17	B21753	365599	1850	15.3	568	Yes	145	2	Cervidae,Hyaenidae,	-	-	-	-	-	-	-	-	-	-	-	-	37	0.065	46.7	21.3-73.4	80	28.4-99.5	-	-	-	-	-	-	-	-	-	-	-	-	-
Denisova Cave, Russia	DCE5C	coprolite	SP8077-24	1.6	automated silica-based	A17235	218025000	136265625	0.17	B21754	377897	2652	13.2	2076	No	0	0	-	-	-	-	-	-	-	-	-	-	-	-	-	-	-	-	-	-	-	-	-	-	-	-	-	-	-	-	-	-	-	-
Denisova Cave, Russia	DCE5C	coprolite	SP8077-25	2.1	automated silica-based	A17236	381875000	181845238	0.18	B21756	378425	1084	20.3	625	No	0	0	-	-	-	-	-	-	-	-	-	-	-	-	-	-	-	-	-	-	-	-	-	-	-	-	-	-	-	-	-	-	-	-
Denisova Cave, Russia	DCE5C	coprolite	SP8077-26	1.8	automated silica-based	A17237	219025000	121680555	0.42	B21757	481285	2088	18.9	1365	No	0	0	-	-	-	-	-	-	-	-	-	-	-	-	-	-	-	-	-	-	-	-	-	-	-	-	-	-	-	-	-	-	-	-
Denisova Cave, Russia	DCE5C	coprolite	SP8077-27	1.5	automated silica-based	A17238	315625000	210416667	0.66	B21758	357444	988	24	669	No	0	0	-	-	-	-	-	-	-	-	-	-	-	-	-	-	-	-	-	-	-	-	-	-	-	-	-	-	-	-	-	-	-	-
Denisova Cave, Russia	DCE5C	coprolite	SP8077-28	2	automated silica-based	A17239	242462500	121231250	0.17	B21759	397384	1831	21.2	1166	No	0	0	-	-	-	-	-	-	-	-	-	-	-	-	-	-	-	-	-	-	-	-	-	-	-	-	-	-	-	-	-	-	-	-
Denisova Cave, Russia	DCE5C	inorganic	SP8077-29	2.4	automated silica-based	A17240	502000000	209000000	1.1	B21760	366782	24143	2.1	16115	No	0	0	-	-	-	-	-	-	-	-	-	-	-	-	-	-	-	-	-	-	-	-	-	-	-	-	-	-	-	-	-	-	-	-
Denisova Cave, Russia	DCE5C	sediment_matrix	SP8077-30	6.2	automated silica-based	A17241	630625000	101713710	0.66	B21761	443437	4152	12	2090	Yes	326	3	Canidae,Cervidae,Hyaenidae,	-	-	-	-	-	-	24	0.011	50	6.8-93.2	71.4	18.4-90.1	187	0.089	52.5	36.1-68.5	44.4	25.5-59.2	-	-	-	-	-	-	-	-	-	-	-	-	-
Denisova Cave, Russia	DCE5C	sediment_matrix	SP8077-31	5.1	automated silica-based	A17242	34712500000	6806372549	1.05	B21762	439474	28002	1.8	2564	Yes	2458	5	Bovidae,Canidae,Cervidae,Hyaenidae,Ursidae,	331	0.129	42.9	30.5-56.0	27.4	16.9-40.2	105	0.041	42.3	20.2-59.4	37	16.5-54.0	239	0.093	47.1	32.9-61.5	26.8	15.8-40.3	-	-	-	-	-	-	-	-	-	-	-	-	-
Denisova Cave, Russia	DCE5C	sediment_matrix	SP8077-32	4.4	automated silica-based	A17243	24571250000	5584375000	0.75	B21763	403496	24998	1.4	3588	Yes	3476	3	Canidae,Cervidae,Hyaenidae,	-	-	-	-	-	-	2170	0.605	42	37.6-46.5	26	22.1-30.3	47	0.013	40	12.2-73.8	33.3	2.8-60.0	-	-	-	-	-	-	-	-	-	-	-	-	-
Denisova Cave, Russia	DCE5C	sediment_matrix	SP8077-33	10.2	automated silica-based	A17244	6828750000	669485294	0.87	B21764	357459	16307	3.4	3852	Yes	3635	5	Bovidae,Canidae,Cervidae,Hyaenidae,Ursidae,	525	0.136	42	31.9-50.8	37.1	27.5-47.5	165	0.043	42.5	27.0-59.1	35.1	18.0-49.8	2222	0.577	42.4	37.9-46.6	32.8	28.6-37.2	-	-	-	-	-	-	-	-	-	-	-	-	-
Denisova Cave, Russia	DCE5C	sediment_matrix	SP8077-34	8	automated silica-based	A17245	5368750000	671093750	0.78	B21765	463258	7125	7.8	2112	Yes	1164	5	Bovidae,Cervidae,Equidae,Hyaenidae,Ursidae,	142	0.067	57.7	36.9-76.6	48.1	25.5-64.7	-	-	-	-	-	-	117	0.055	28.6	11.3-52.2	39.1	19.7-61.5	-	-	-	-	-	-	-	-	-	-	-	-	405
Denisova Cave, Russia	DCE5C	sediment_matrix	SP8077-35	5.6	automated silica-based	A17246	115487500	20622768	0.01	B21766	438967	494	41.5	110	Yes	94	1	Canidae,	-	-	-	-	-	-	94	0.855	68.8	50.0-83.9	34.8	16.4-57.3	-	-	-	-	-	-	-	-	-	-	-	-	-	-	-	-	-	-	-
Denisova Cave, Russia	DCE5C	sediment_matrix	SP8077-36	3.8	automated silica-based	A17247	194450000	51171053	0.06	B21767	398738	603	52.1	224	No	0	0	-	-	-	-	-	-	-	-	-	-	-	-	-	-	-	-	-	-	-	-	-	-	-	-	-	-	-	-	-	-	-	-
Denisova Cave, Russia	DCE5C	sediment_matrix	SP8077-37	8.9	automated silica-based	A17248	15786250000	1773735955	1.04	B21771	405673	27405	1.4	3091	Yes	2990	3	Bovidae,Cervidae,Hyaenidae,	2102	0.68	39.8	34.8-45.0	25.9	21.2-30.5	-	-	-	-	-	-	215	0.07	33.3	19.1-45.9	34.1	18.1-48.1	-	-	-	-	-	-	-	-	-	-	-	-	-
Denisova Cave, Russia	ENC	Extraction Negative Control	control	0	automated silica-based	A17249	115000000	115000000	NA	B21772	72671	176	8	145	No	0	0	-	-	-	-	-	-	-	-	-	-	-	-	-	-	-	-	-	-	-	-	-	-	-	-	-	-	-	-	-	-	-	-
Denisova Cave, Russia	ENC	Extraction Negative Control	control	0	automated silica-based	A17250	106000000	106000000	NA	B21773	56864	312	20.3	197	No	0	0	-	-	-	-	-	-	-	-	-	-	-	-	-	-	-	-	-	-	-	-	-	-	-	-	-	-	-	-	-	-	-	-
Denisova Cave, Russia	ENC	Extraction Negative Control	control	0	automated silica-based	A17251	119000000	119000000	NA	B21774	55697	341	19.2	143	No	0	0	-	-	-	-	-	-	-	-	-	-	-	-	-	-	-	-	-	-	-	-	-	-	-	-	-	-	-	-	-	-	-	-
Denisova Cave, Russia	DCE5C	sediment_matrix	SP8077_38	2.3	automated silica-based	A21245	4510000000	1960000000	1.13	B26765	280251	18289	1.5	2123	Yes	1955	4	Bovidae,Canidae,Hyaenidae,Ursidae,	763	0.359	41.3	34.5-48.3	30.2	24.2-36.8	84	0.04	56.2	29.9-80.2	35.3	10.3-56.0	-	-	-	-	-	-	-	-	-	-	-	-	-	-	-	-	-	-	-
Denisova Cave, Russia	DCE5C	sediment_matrix*	SP8077_39	5.8	automated silica-based	A21246	4740000000	817000000	1.07	B26766	290207	18584	2	2359	Yes	2266	6	Bovidae,Canidae,Cervidae,Equidae,Hyaenidae,Ursidae,	385	0.163	45.6	34.3-57.2	36.5	25.6-48.5	213	0.09	46.9	32.5-61.7	35.1	18.0-49.8	330	0.14	47.5	34.3-60.9	39.2	27.3-49.6	-	-	-	-	-	-	-	-	-	-	-	-	118
Denisova Cave, Russia	DCE5C	sediment_matrix*	SP8077_40	19.1	automated silica-based	A21247	7230000000	379000000	0.58	B26767	310380	20680	1.6	2453	Yes	2401	6	Bovidae,Canidae,Cervidae,Equidae,Hyaenidae,Ursidae,	431	0.176	37.9	28.3-46.5	33	24.1-43.0	122	0.05	52.4	29.8-74.3	40	21.1-61.3	507	0.207	45.9	35.4-54.8	30.2	22.3-39.0	-	-	-	-	-	-	-	-	-	-	-	-	87
Denisova Cave, Russia	DCE5C	sediment_matrix	SP8077_41	4.4	automated silica-based	A21248	6790000000	1540000000	0.87	B26768	340917	22425	1.5	3020	Yes	2926	3	Bovidae,Cervidae,Hyaenidae,	1965	0.651	45.7	41.2-50.2	30.6	26.2-34.8	-	-	-	-	-	-	225	0.075	41.7	27.6-56.8	25	14.0-38.9	-	-	-	-	-	-	-	-	-	-	-	-	-
Denisova Cave, Russia	DCE5C	sediment_matrix*	SP8077_42	17.4	automated silica-based	A21249	16100000000	925000000	0.72	B26769	310031	15004	1.2	2057	Yes	2039	3	Bovidae,Cervidae,Hyaenidae,	1754	0.853	43.9	38.8-49.1	22.2	18.2-26.6	-	-	-	-	-	-	59	0.029	55.6	21.2-86.3	38.5	13.9-68.4	-	-	-	-	-	-	-	-	-	-	-	-	-
Denisova Cave, Russia	DCE5C	sediment_matrix*	SP8077_43	32.3	automated silica-based	A21250	29000000000	898000000	1.58	B26770	320800	15183	1.3	1731	Yes	1731	3	Bovidae,Cervidae,Hyaenidae,	40	0.023	54.5	16.7-76.6	30.8	9.1-61.4	-	-	-	-	-	-	630	0.364	39.5	30.3-47.7	27.6	20.1-34.8	-	-	-	-	-	-	-	-	-	-	-	-	-
Denisova Cave, Russia	DCE5C	sediment_matrix	SP8077_44	3.9	automated silica-based	A21251	2310000000	592000000	0.26	B26771	402238	24426	2.7	3289	Yes	2929	5	Bovidae,Canidae,Cervidae,Hyaenidae,Ursidae,	277	0.084	57.8	44.8-70.1	38.6	27.2-51.0	121	0.037	64.5	45.4-80.8	24.2	9.0-38.9	214	0.065	48.2	33.0-60.3	48.8	33.3-64.5	-	-	-	-	-	-	-	-	-	-	-	-	-
Denisova Cave, Russia	DCE5C	sediment_matrix*	SP8077_45	15.1	automated silica-based	A21252	5330000000	353000000	0.78	B26772	381799	25786	2.1	3318	Yes	3178	6	Bovidae,Canidae,Cervidae,Equidae,Hyaenidae,Ursidae,	149	0.045	46.7	31.7-62.1	29.5	15.0-42.8	102	0.031	64	42.5-82.0	39.1	19.7-61.5	151	0.046	47.2	27.9-61.9	20.6	6.8-34.5	-	-	-	-	-	-	-	-	-	-	-	-	35
Denisova Cave, Russia	DCE5C	sediment_matrix*	SP8077_46	30.9	automated silica-based	A21253	4180000000	135000000	0.78	B26773	289006	19349	2.3	2763	Yes	2701	6	Bovidae,Canidae,Cervidae,Equidae,Hominidae,Hyaenidae,	137	0.05	47.5	31.5-63.9	45.2	24.5-60.9	52	0.019	53.3	21.3-73.4	11.1	0.1-27.3	114	0.041	50	27.2-72.8	38.9	17.3-64.3	-	-	-	-	-	-	-	-	-	-	-	-	62
Denisova Cave, Russia	DCE5C	sediment_matrix	SP8077_47	2.9	automated silica-based	A21254	144000000	49700000	1.03	B26774	291736	3386	10.1	2320	Yes	137	1	Bovidae,	137	0.059	48.6	31.4-66.0	27.3	10.7-50.2	-	-	-	-	-	-	-	-	-	-	-	-	-	-	-	-	-	-	-	-	-	-	-	-	-
Denisova Cave, Russia	DCE5C	sediment_matrix*	SP8077_48	14.3	automated silica-based	A21255	408000000	28500000	0.7	B26775	370911	2743	13.4	928	Yes	404	4	Bovidae,Canidae,Cervidae,Hyaenidae,	90	0.097	42.9	21.8-66.0	35.3	10.3-56.0	42	0.045	66.7	34.9-90.1	33.3	5.5-57.2	153	0.165	42.5	27.0-59.1	50	30.6-69.4	-	-	-	-	-	-	-	-	-	-	-	-	-
Denisova Cave, Russia	DCE5C	sediment_matrix*	SP8077_49	49.1	automated silica-based	A21258	407000000	8290000	0.32	B26777	367495	3099	12.2	673	Yes	461	3	Bovidae,Cervidae,Hyaenidae,	68	0.101	61.5	25.1-80.8	25	0.6-80.6	-	-	-	-	-	-	87	0.129	53.8	29.9-70.1	50	23.0-77.0	-	-	-	-	-	-	-	-	-	-	-	-	-
*untargeted sampling of unobserved sediment deeper inside the block (up to ~1 cm below the surface of the block)
ENC= Extraction Negative Control
ID:Identificator
L = Sequence length
MQ = Map Quality
seq = sequences
C to T freq = C to T mismatches frequency
95% CI C to T freq = Binomial confidence interval of the C to T mismatches frequency
[truncated: 47 more columns]
